# Supplementary material for: Population-based BRCA germline mutation screening in the Han Chinese identifies individuals at risk of BRCA mutation-related cancer: experience from a clinical diagnostic center from greater Shanghai area
Source: BMC Cancer. 2024 Apr 2;24:411. doi: 10.1186/s12885-024-12089-w (PMC10988807; doi:10.1186/s12885-024-12089-w)
Supplement: Supplementary file 2 — Supplementary Material 2 [file 12885_2024_12089_MOESM2_ESM.xlsx]

## Sheet: ACMG Classification
Supplementary File 2 Evidence of ACMG Classification for 352 Identified BRCA Variants
Chr	Start	End	Ref	Alt	Variant	Gene Symbol	Mutaiton Type	Transcript	Exon	ACMG Classification	Evidience
chr13	32906729	32906729	A	C	BRCA2:c.1114A>C:p.(N372H)	BRCA2	nonSynonymous_Substitution	NM_000059.3	exon10	Benign	BA1;BP4;BP6
chr13	32906980	32906980	A	G	BRCA2:c.1365A>G:p.(S455=)	BRCA2	Synonymous_Substitution	NM_000059.3	exon10	Benign	BA1;BP4;BP6
chr13	32906480	32906480	A	C	BRCA2:c.865A>C:p.(N289H)	BRCA2	nonSynonymous_Substitution	NM_000059.3	exon10	Benign	BA1;BP4;BP6
chr13	32929387	32929387	T	C	BRCA2:c.7397T>C:p.(V2466A)	BRCA2	nonSynonymous_Substitution	NM_000059.3	exon14	Benign	BA1;BP4;BP6
chr13	32937526	32937526	G	T	BRCA2:c.8187G>T:p.(K2729N)	BRCA2	nonSynonymous_Substitution	NM_000059.3	exon18	Benign	BA1;BS3;BP6
chr13	32936646	32936646	T	C	BRCA2:c.7806-14T>C:p.?	BRCA2	Intronic	NM_000059.3	intron16	Benign	BA1;BP4;BP6
chr17	41245466	41245466	G	A	BRCA1:c.2082C>T:p.(S694=)	BRCA1	Synonymous_Substitution	NM_007294.4	exon11	Benign	BA1;BP4;BP7;BP6
chr17	41245237	41245237	A	G	BRCA1:c.2311T>C:p.(L771=)	BRCA1	Synonymous_Substitution	NM_007294.4	exon11	Benign	BA1;BP4;BP7;BP6
chr17	41244936	41244936	G	A	BRCA1:c.2612C>T:p.(P871L)	BRCA1	nonSynonymous_Substitution	NM_007294.4	exon11	Benign	BA1;BP4;BP6
chr17	41244435	41244435	T	C	BRCA1:c.3113A>G:p.(E1038G)	BRCA1	nonSynonymous_Substitution	NM_007294.4	exon11	Benign	BA1;BP4;BP6
chr17	41244000	41244000	T	C	BRCA1:c.3548A>G:p.(K1183R)	BRCA1	nonSynonymous_Substitution	NM_007294.4	exon11	Benign	BA1;BP4;BP6
chr17	41244982	41244982	A	G	BRCA1:c.2566T>C:p.(Y856H)	BRCA1	nonSynonymous_Substitution	NM_007294.4	exon11	Benign	BA1;BS3;BP6;PP3
chr17	41246753	41246753	A	G	BRCA1:c.795T>C:p.(S265=)	BRCA1	Synonymous_Substitution	NM_007294.4	exon11	Likely benign	BS1;BP4;BP6
chr13	32906558	32906558	T	A	BRCA2:c.943T>A:p.(C315S)	BRCA2	nonSynonymous_Substitution	NM_000059.3	exon10	Benign	BA1;BP4;BP6
chr13	32929232	32929232	A	G	BRCA2:c.7242A>G:p.(S2414=)	BRCA2	Synonymous_Substitution	NM_000059.3	exon14	Benign	BA1;BP4;BP6
chr13	32890572	32890572	G	A	BRCA2:c.-26G>A:p.?	BRCA2	5'UTR	NM_000059.3	exon2	Benign	BA1;BP4;BP6
chr17	41245262	41245262	T	A	BRCA1:c.2286A>T:p.(R762S)	BRCA1	nonSynonymous_Substitution	NM_007294.4	exon11	Likely benign	BS1;BP6;PP3
chr13	32889792	32889792	A	G	BRCA2:c.-52A>G:p.?	BRCA2	5'UTR	NM_000059.3	exon1	Benign	BA1;BP4;BP6
chr13	32906977	32906977	A	G	BRCA2:c.1362A>G:p.(K454=)	BRCA2	Synonymous_Substitution	NM_000059.3	exon10	Benign	BA1;BP4;BP6
chr13	32907183	32907183	A	G	BRCA2:c.1568A>G:p.(H523R)	BRCA2	nonSynonymous_Substitution	NM_000059.3	exon10	Uncertain	BS1
chr13	32907359	32907359	A	C	BRCA2:c.1744A>C:p.(T582P)	BRCA2	nonSynonymous_Substitution	NM_000059.3	exon10	Benign	BA1;BP4;BS3;BP6
chr13	32907259	32907259	G	A	BRCA2:c.1644G>A:p.(Q548=)	BRCA2	Synonymous_Substitution	NM_000059.3	exon10	Likely benign	BS1;BP4;BP6
chr13	32972884	32972884	A	G	BRCA2:c.10234A>G:p.(I3412V)	BRCA2	nonSynonymous_Substitution	NM_000059.3	exon27	Benign	BA1;BP4;BP6
chr13	32899388	32899388	A	C	BRCA2:c.425+67A>C:p.?	BRCA2	Intronic	NM_000059.3		Benign	BA1;BP4;BP6
chr13	32950781	32950781	A	G	BRCA2:c.8633-26A>G:p.?	BRCA2	Intronic	NM_000059.3		Likely benign	BP4;BP6;BS1
chr13	32968854	32968854	C	T	BRCA2:c.9285C>T:p.(D3095=)	BRCA2	Synonymous_Substitution	NM_000059.3	exon25	Likely benign	BP4;BP7;BP6
chr13	32972280	32972280	G	A	BRCA2:c.9649-19G>A:p.?	BRCA2	Intronic	NM_000059.3	intron26	Benign	BA1;BP4;BP6
chr13	32929178	32929178	G	A	BRCA2:c.7188G>A:p.(L2396=)	BRCA2	Synonymous_Substitution	NM_000059.3	exon14	Likely benign	BS1;BP4;BP7;BP6
chr13	32930598	32930598	T	C	BRCA2:c.7469T>C:p.(I2490T)	BRCA2	nonSynonymous_Substitution	NM_000059.3	exon15	Benign	BA1;BP6;BS3
chr17	41245751	41245751	A	G	BRCA1:c.1797T>C:p.(N599=)	BRCA1	Synonymous_Substitution	NM_007294.4	exon11	Likely benign	BP4;BP6
chr17	41244100	41244100	G	A	BRCA1:c.3448C>T:p.(P1150S)	BRCA1	nonSynonymous_Substitution	NM_007294.4	exon11	Likely benign	BS1;BP6;PP3
chr17	41246724	41246724	C	T	BRCA1:c.824G>A:p.(G275D)	BRCA1	nonSynonymous_Substitution	NM_007294.4	exon11	Likely benign	BS1;BP6;PP3
chr17	41244822	41244822	T	A	BRCA1:c.2726A>T:p.(N909I)	BRCA1	nonSynonymous_Substitution	NM_007294.4	exon11	Uncertain	BS1
chr13	32900437	32900437	T	C	BRCA2:c.516+18T>C:p.?	BRCA2	Intronic	NM_000059.3	intron6	Benign	BA1;BP4;BS3;BP6
chr13	32906890	32906890	A	G	BRCA2:c.1275A>G:p.(E425=)	BRCA2	Synonymous_Substitution	NM_000059.3	exon10	Benign	BA1;BP4;BP6
chr13	32906766	32906766	C	T	BRCA2:c.1151C>T:p.(S384F)	BRCA2	nonSynonymous_Substitution	NM_000059.3	exon10	Likely benign	BS1;BP4;BP2;BP6
chr13	32913055	32913055	A	G	BRCA2:c.4563A>G:p.(L1521=)	BRCA2	Synonymous_Substitution	NM_000059.3	exon11	Benign	BA1;BP4;BP7;BP6
chr13	32929042	32929042	C	G	BRCA2:c.7052C>G:p.(A2351G)	BRCA2	nonSynonymous_Substitution	NM_000059.3	exon14	Benign	BA1;BP6
chr13	32915005	32915005	G	C	BRCA2:c.6513G>C:p.(V2171=)	BRCA2	Synonymous_Substitution	NM_000059.3	exon11	Benign	BA1;BP4;BP7;BP6
chr13	32907546	32907547	-	T	BRCA2:c.1909+22dup:p.?	BRCA2	Intronic	NM_000059.3	intron10	Likely benign	BP4;BP6;PM2
chr17	41246714	41246714	A	C	BRCA1:c.834T>G:p.(T278=)	BRCA1	Synonymous_Substitution	NM_007294.4	exon11	Likely benign	BP4;BP2;BP6;PM2
chr13	32911888	32911888	A	G	BRCA2:c.3396A>G:p.(K1132=)	BRCA2	Synonymous_Substitution	NM_000059.3	exon11	Benign	BA1;BP4;BP6
chr13	32910721	32910721	T	C	BRCA2:c.2229T>C:p.(H743=)	BRCA2	Synonymous_Substitution	NM_000059.3	exon11	Benign	BA1;BP4;BP6
chr13	32911463	32911463	A	G	BRCA2:c.2971A>G:p.(N991D)	BRCA2	nonSynonymous_Substitution	NM_000059.3	exon11	Benign	BA1;BP4;BP6
chr17	41246512	41246512	G	A	BRCA1:c.1036C>T:p.(P346S)	BRCA1	nonSynonymous_Substitution	NM_007294.4	exon11	Benign	BS1;BS3;BP6
chr13	32912299	32912299	T	C	BRCA2:c.3807T>C:p.(V1269=)	BRCA2	Synonymous_Substitution	NM_000059.3	exon11	Benign	BA1;BP4;BP6
chr13	32914277	32914277	A	G	BRCA2:c.5785A>G:p.(I1929V)	BRCA2	nonSynonymous_Substitution	NM_000059.3	exon11	Benign	BA1;BP4;BP6
chr13	32914815	32914815	G	A	BRCA2:c.6323G>A:p.(R2108H)	BRCA2	nonSynonymous_Substitution	NM_000059.3	exon11	Likely benign	BP4;BP6;BS1
chr13	32930651	32930651	G	A	BRCA2:c.7522G>A:p.(G2508S)	BRCA2	nonSynonymous_Substitution	NM_000059.3	exon15	Benign	BS1;BS3;PP3
chr13	32914817	32914817	G	A	BRCA2:c.6325G>A:p.(V2109I)	BRCA2	nonSynonymous_Substitution	NM_000059.3	exon11	Benign	BA1;BP4
chr13	32913070	32913070	A	G	BRCA2:c.4578A>G:p.(T1526=)	BRCA2	Synonymous_Substitution	NM_000059.3		Benign	BA1;BP4;BP6
chr13	32945110	32945110	A	G	BRCA2:c.8505A>G:p.(S2835=)	BRCA2	Synonymous_Substitution	NM_000059.3	exon20	Likely benign	BP4;BP6;PM2
chr13	32910619	32910619	G	C	BRCA2:c.2127G>C:p.(L709=)	BRCA2	Synonymous_Substitution	NM_000059.3	exon11	Likely benign	BS1;BP4;BP7;BP6
chr13	32910678	32910678	T	C	BRCA2:c.2186T>C:p.(I729T)	BRCA2	nonSynonymous_Substitution	NM_000059.3	exon11	Uncertain	BP4
chr13	32913691	32913691	C	T	BRCA2:c.5199C>T:p.(S1733=)	BRCA2	Synonymous_Substitution	NM_000059.3	exon11	Benign	BA1;BP4;BP7;BP6
chr17	41245067	41245067	T	G	BRCA1:c.2481A>C:p.(E827D)	BRCA1	nonSynonymous_Substitution	NM_007294.4	exon11	Uncertain	PM2
chr13	32972380	32972380	G	T	BRCA2:c.9730G>T:p.(V3244F)	BRCA2	nonSynonymous_Substitution	NM_000059.3	exon27	Uncertain	PM2
chr13	32912868	32912868	A	G	BRCA2:c.4376A>G:p.(N1459S)	BRCA2	nonSynonymous_Substitution	NM_000059.3	exon11	Likely benign	BP4;BP2
chr17	41234470	41234470	A	G	BRCA1:c.4308T>C:p.(S1436=)	BRCA1	Synonymous_Substitution	NM_007294.4	exon13	Benign	BA1;BP4;BP6
chr17	41234431	41234431	T	C	BRCA1:c.4347A>G:p.(T1449=)	BRCA1	Synonymous_Substitution	NM_007294.4	exon13	Likely benign	BS1;BP4;BP6
chr13	32972584	32972584	A	G	BRCA2:c.9934A>G:p.(I3312V)	BRCA2	nonSynonymous_Substitution	NM_000059.3	exon27	Uncertain	BP4;PM2
chr17	41223094	41223094	T	C	BRCA1:c.4837A>G:p.(S1613G)	BRCA1	nonSynonymous_Substitution	NM_007294.4	exon16	Benign	BA1;BP4;BP6
chr13	32911912	32911912	T	C	BRCA2:c.3420T>C:p.(S1140=)	BRCA2	Synonymous_Substitution	NM_000059.3	exon11	Benign	BA1;BP4;BP7;BP6
chr13	32953882	32953885	AACA	-	BRCA2:c.8954-5_8954-2del:p.?	BRCA2	Splicing	NM_000059.3	intron22	Likely benign	BS1;BP4;BP2
chr17	41196408	41196408	G	A	BRCA1:c.*1287C>T:p.?	BRCA1	3'UTR	NM_007294.4		Benign	BA1;BP6
chr17	41197813	41197820	CCAATTGC	-	BRCA1:c.5470_5477del:p.(I1824Dfs*3)	BRCA1	FrameShift_Deletion	NM_007294.4	exon24	Pathogenic	PS4;PVS1;PP5
chr17	41267763	41267763	C	T	BRCA1:c.114G>A:p.(K38=)	BRCA1	Synonymous_Substitution	NM_007294.4	exon3	Benign	BA1;BP4;BP7;BS3;BP6
chr17	41258531	41258531	G	A	BRCA1:c.154C>T:p.(L52F)	BRCA1	nonSynonymous_Substitution	NM_007294.4	exon5	Benign	BS1;BS3;PP3
chr13	32900252	32900252	A	G	BRCA2:c.440A>G:p.(Q147R)	BRCA2	nonSynonymous_Substitution	NM_000059.3	exon5	Likely benign	BS1;BP6
chr13	32914328	32914328	T	C	BRCA2:c.5836T>C:p.(S1946P)	BRCA2	nonSynonymous_Substitution	NM_000059.3	exon11	Uncertain	BP4;PM2
chr17	41249283	41249283	C	T	BRCA1:c.571G>A:p.(V191I)	BRCA1	nonSynonymous_Substitution	NM_007294.4	exon9	Benign	BP6;BS1;BS3
chr17	41276135	41276135	T	C	BRCA1:c.-19-3A>G:p.?	BRCA1	5'UTR	NM_007294.4		Benign	BP6;BS1;BS3;PP3
chr17	41228491	41228491	T	C	BRCA1:c.4484+14A>G:p.?	BRCA1	Intronic	NM_007294.4	intron14	Benign	BA1;BP4;BP6
chr13	32914174	32914174	C	G	BRCA2:c.5682C>G:p.(Y1894*)	BRCA2	Nonsense_Mutation	NM_000059.3	exon11	Pathogenic	PM2;PVS1;PP5
chr17	41267807	41267807	A	-	BRCA1:c.81-11del:p.?	BRCA1	Intronic	NM_007294.4	intron2	Likely benign	BP4;BS3;BP6;PM2
chr13	32929078	32929078	A	G	BRCA2:c.7088A>G:p.(Y2363C)	BRCA2	nonSynonymous_Substitution	NM_000059.3	exon14	Uncertain	PM2
chr13	32929092	32929092	T	G	BRCA2:c.7102T>G:p.(L2368V)	BRCA2	nonSynonymous_Substitution	NM_000059.3	exon14	Likely benign	BS1;BP4
chr13	32910614	32910614	T	A	BRCA2:c.2122T>A:p.(S708T)	BRCA2	nonSynonymous_Substitution	NM_000059.3	exon11	Uncertain	BP4
chr17	41249370	41249370	A	-	BRCA1:c.548-58del:p.?	BRCA1	Intronic	NM_007294.4		Benign	BA1;BP4;BP6
chr17	41277295	41277295	C	T	BRCA1:c.-27G>A:p.?	BRCA1	5'UTR	NM_007294.4	exon1	Uncertain	BP4;PM2
chr17	41244614	41244614	A	C	BRCA1:c.2934T>G:p.(Y978*)	BRCA1	Nonsense_Mutation	NM_007294.4		Pathogenic	PM2;PP5;PVS1
chr13	32906607	32906607	A	G	BRCA2:c.992A>G:p.(K331R)	BRCA2	nonSynonymous_Substitution	NM_000059.3	exon10	Uncertain	BP4;PM2
chr17	41244222	41244224	TTT	-	BRCA1:c.3327_3329del:p.(K1110del)	BRCA1	nonFrameShift_Deletion	NM_007294.4	exon11	Uncertain	BS3;PM2;PM4
chr13	32907520	32907520	T	A	BRCA2:c.1905T>A:p.(D635E)	BRCA2	nonSynonymous_Substitution	NM_000059.3	exon10	Uncertain	BP4;PM2
chr17	41246737	41246737	C	T	BRCA1:c.811G>A:p.(V271M)	BRCA1	nonSynonymous_Substitution	NM_007294.4	exon11	Likely benign	BS1;BP2
chr17	41246681	41246681	A	-	BRCA1:c.869del:p.(L290Yfs*8)	BRCA1	FrameShift_Deletion	NM_007294.4	exon11	Pathogenic	PM2;PVS1;PP5
chr13	32907206	32907206	A	G	BRCA2:c.1591A>G:p.(K531E)	BRCA2	nonSynonymous_Substitution	NM_000059.3	exon10	Uncertain	PM2
chr13	32907318	32907318	C	T	BRCA2:c.1703C>T:p.(T568I)	BRCA2	nonSynonymous_Substitution	NM_000059.3	exon10	Uncertain	BP4;PM2
chr17	41246174	41246174	G	A	BRCA1:c.1374C>T:p.(D458=)	BRCA1	Synonymous_Substitution	NM_007294.4	exon11	Likely benign	BP4;BP7;BP6;PM2
chr13	32907433	32907433	G	A	BRCA2:c.1818G>A:p.(P606=)	BRCA2	Synonymous_Substitution	NM_000059.3	exon10	Likely benign	BP4;BP7;BP6;PM2
chr13	32907000	32907000	A	G	BRCA2:c.1385A>G:p.(E462G)	BRCA2	nonSynonymous_Substitution	NM_000059.3		Likely benign	BP4;BP6
chr13	32937425	32937425	T	C	BRCA2:c.8086T>C:p.(L2696=)	BRCA2	Synonymous_Substitution	NM_000059.3	exon18	Likely benign	BP4;BP6;PM2
chr13	32944644	32944646	GGA	-	BRCA2:c.8437_8439del:p.(G2813del)	BRCA2	nonFrameShift_Deletion	NM_000059.3	exon19	Uncertain	PM2;PM4
chr13	32906833	32906833	C	G	BRCA2:c.1218C>G:p.(A406=)	BRCA2	Synonymous_Substitution	NM_000059.3	exon10	Likely benign	BP4;BP6
chr17	41245542	41245542	A	G	BRCA1:c.2006T>C:p.(M669T)	BRCA1	nonSynonymous_Substitution	NM_007294.4	exon11	Uncertain	PP3
chr13	32954310	32954310	T	-	BRCA2:c.9256+28del:p.?	BRCA2	Intronic	NM_000059.3		Likely benign	BP4;BS1
chr13	32907004	32907006	AGT	-	BRCA2:c.1389_1391del:p.(V465del)	BRCA2	nonFrameShift_Deletion	NM_000059.3	exon10	Uncertain	PM2;PM4
chr13	32906579	32906579	A	C	BRCA2:c.964A>C:p.(K322Q)	BRCA2	nonSynonymous_Substitution	NM_000059.3	exon10	Benign	BA1;BP4
chr17	41244400	41244400	T	G	BRCA1:c.3148A>C:p.(S1050R)	BRCA1	nonSynonymous_Substitution	NM_007294.4	exon11	Uncertain	PM2
chr17	41244617	41244617	T	C	BRCA1:c.2931A>G:p.(P977=)	BRCA1	Synonymous_Substitution	NM_007294.4	exon11	Likely benign	BP4;BP7;BP6;PM2
chr17	41246038	41246038	G	A	BRCA1:c.1510C>T:p.(R504C)	BRCA1	nonSynonymous_Substitution	NM_007294.4	exon11	Uncertain	PM2;PP3
chr13	32972403	32972403	G	-	BRCA2:c.9753del:p.(K3251Nfs*24)	BRCA2	FrameShift_Deletion	NM_000059.3		Pathogenic	PM2;PP5;PVS1
chr13	32907246	32907246	C	T	BRCA2:c.1631C>T:p.(T544I)	BRCA2	nonSynonymous_Substitution	NM_000059.3		Uncertain	BP4;PM2
chr17	41244686	41244686	T	C	BRCA1:c.2862A>G:p.(L954=)	BRCA1	Synonymous_Substitution	NM_007294.4	exon11	Likely benign	BP4;BP6;BP7
chr13	32972401	32972401	A	G	BRCA2:c.9751A>G:p.(K3251E)	BRCA2	nonSynonymous_Substitution	NM_000059.3		Uncertain	BP4;PM2
chr17	41244113	41244113	A	G	BRCA1:c.3435T>C:p.(V1145=)	BRCA1	Synonymous_Substitution	NM_007294.4	exon11	Likely benign	BP4;BP6;PM2
chr17	41245201	41245201	T	C	BRCA1:c.2347A>G:p.(I783V)	BRCA1	nonSynonymous_Substitution	NM_007294.4	exon11	Uncertain	BP4
chr13	32906826	32906826	A	T	BRCA2:c.1211A>T:p.(N404I)	BRCA2	nonSynonymous_Substitution	NM_000059.3	exon10	Uncertain	BP4;PM2
chr17	41244136	41244136	C	T	BRCA1:c.3412G>A:p.(G1138R)	BRCA1	nonSynonymous_Substitution	NM_007294.4	exon11	Uncertain	PM2
chr17	41244465	41244465	C	T	BRCA1:c.3083G>A:p.(R1028H)	BRCA1	nonSynonymous_Substitution	NM_007294.4	exon11	Benign	BA1;BP6
chr13	32931850	32931851	-	T	BRCA2:c.7618-29dup:p.?	BRCA2	Intronic	NM_000059.3		Uncertain	BP4;PM2
chr17	41244971	41244971	A	G	BRCA1:c.2577T>C:p.(N859=)	BRCA1	Synonymous_Substitution	NM_007294.4		Likely benign	BP4;BP6;PM2
chr13	32953734	32953734	T	C	BRCA2:c.8953+82T>C:p.?	BRCA2	Intronic	NM_000059.3		Uncertain	BP4;PM2
chr17	41244846	41244846	A	G	BRCA1:c.2702T>C:p.(F901S)	BRCA1	nonSynonymous_Substitution	NM_007294.4		Uncertain	PM2
chr17	41245840	41245840	G	A	BRCA1:c.1708C>T:p.(P570S)	BRCA1	nonSynonymous_Substitution	NM_007294.4		Uncertain	PM2
chr17	41246481	41246481	T	C	BRCA1:c.1067A>G:p.(Q356R)	BRCA1	nonSynonymous_Substitution	NM_007294.4	exon11	Benign	BA1;BP6
chr13	32907215	32907215	G	A	BRCA2:c.1600G>A:p.(E534K)	BRCA2	nonSynonymous_Substitution	NM_000059.3	exon10	Likely benign	BP4;BS3
chr13	32930635	32930635	C	T	BRCA2:c.7506C>T:p.(R2502=)	BRCA2	Synonymous_Substitution	NM_000059.3	exon15	Likely benign	BP4;BP7;BP6;PM2
chr17	41245161	41245161	G	A	BRCA1:c.2387C>T:p.(T796I)	BRCA1	nonSynonymous_Substitution	NM_007294.4	exon11	Uncertain
chr13	32899365	32899365	T	G	BRCA2:c.425+44T>G:p.?	BRCA2	Intronic	NM_000059.3	intron4	Uncertain	BP4;PM2
chr13	32890444	32890444	G	A	BRCA2:c.-39-115G>A:p.?	BRCA2	5'UTR	NM_000059.3		Likely benign	BP4;BS1
chr13	32906870	32906870	T	C	BRCA2:c.1255T>C:p.(C419R)	BRCA2	nonSynonymous_Substitution	NM_000059.3		Uncertain	BP4;PM2
chr13	32907415	32907415	T	C	BRCA2:c.1800T>C:p.(Y600=)	BRCA2	Synonymous_Substitution	NM_000059.3	exon10	Likely benign	BP4;BP6;PM2
chr13	32906674	32906674	A	T	BRCA2:c.1059A>T:p.(S353=)	BRCA2	Synonymous_Substitution	NM_000059.3	exon10	Likely benign	BP4;BP7;PM2
chr13	32907242	32907242	C	T	BRCA2:c.1627C>T:p.(H543Y)	BRCA2	nonSynonymous_Substitution	NM_000059.3		Uncertain	BP4;PM2
chr13	32893317	32893317	C	T	BRCA2:c.171C>T:p.(Y57=)	BRCA2	Synonymous_Substitution	NM_000059.3	exon3	Likely benign	BP4;BP7;BS3;BP6;PM2
chr17	41246529	41246529	A	G	BRCA1:c.1019T>C:p.(V340A)	BRCA1	nonSynonymous_Substitution	NM_007294.4	exon11	Uncertain	PM2
chr17	41244878	41244878	C	T	BRCA1:c.2670G>A:p.(G890=)	BRCA1	Synonymous_Substitution	NM_007294.4	exon11	Likely benign	BP4;BP7;BP6;PM2
chr17	41245778	41245780	ACT	-	BRCA1:c.1769_1771del:p.(S590del)	BRCA1	nonFrameShift_Deletion	NM_007294.4	exon11	Uncertain	PM2;PM4
chr13	32905067	32905067	C	T	BRCA2:c.693C>T:p.(S231=)	BRCA2	Synonymous_Substitution	NM_000059.3		Uncertain	BP4;PM2
chr17	41243952	41243952	G	A	BRCA1:c.3596C>T:p.(A1199V)	BRCA1	nonSynonymous_Substitution	NM_007294.4	exon11	Uncertain
chr13	32907558	32907558	A	C	BRCA2:c.1909+34A>C:p.?	BRCA2	Intronic	NM_000059.3		Uncertain	BP4;PM2
chr17	41243809	41243809	C	T	BRCA1:c.3739G>A:p.(V1247I)	BRCA1	nonSynonymous_Substitution	NM_007294.4	exon11	Benign	BA1;BP6
chr13	32937504	32937504	C	T	BRCA2:c.8165C>T:p.(T2722I)	BRCA2	nonSynonymous_Substitution	NM_000059.3	exon18	Likely pathogenic	PM2;PM5;PP3;PS3
chr17	41246156	41246156	G	A	BRCA1:c.1392C>T:p.(T464=)	BRCA1	Synonymous_Substitution	NM_007294.4	exon11	Likely benign	BS1;BP4;BP6
chr13	32911330	32911330	T	G	BRCA2:c.2838T>G:p.(D946E)	BRCA2	nonSynonymous_Substitution	NM_000059.3	exon11	Uncertain	BP4
chr17	41245197	41245197	G	A	BRCA1:c.2351C>T:p.(S784L)	BRCA1	nonSynonymous_Substitution	NM_007294.4	exon11	Likely benign	BS1;BP6
chr13	32915263	32915263	C	T	BRCA2:c.6771C>T:p.(P2257=)	BRCA2	Synonymous_Substitution	NM_000059.3	exon11	Likely benign	BP4;BP7;BP6
chr17	41245820	41245820	T	C	BRCA1:c.1728A>G:p.(K576=)	BRCA1	Synonymous_Substitution	NM_007294.4		Likely benign	BP4;BP6;PM2
chr13	32914486	32914486	A	G	BRCA2:c.5994A>G:p.(Q1998=)	BRCA2	Synonymous_Substitution	NM_000059.3		Likely benign	BP4;BP6;BP7;PM2
chr13	32907546	32907546	T	-	BRCA2:c.1909+22del:p.?	BRCA2	Intronic	NM_000059.3		Uncertain	BP4;PM2
chr13	32893224	32893224	A	G	BRCA2:c.78A>G:p.(P26=)	BRCA2	Synonymous_Substitution	NM_000059.3	exon3	Likely benign	BP4;BP6
chr13	32911011	32911011	T	C	BRCA2:c.2519T>C:p.(M840T)	BRCA2	nonSynonymous_Substitution	NM_000059.3	exon11	Uncertain	BP4;PM2
chr13	32945207	32945207	A	G	BRCA2:c.8602A>G:p.(K2868E)	BRCA2	nonSynonymous_Substitution	NM_000059.3	exon20	Uncertain	PM2
chr13	32914175	32914175	G	A	BRCA2:c.5683G>A:p.(E1895K)	BRCA2	nonSynonymous_Substitution	NM_000059.3	exon11	Uncertain	BP4;PM2
chr17	41246507	41246507	C	T	BRCA1:c.1041G>A:p.(L347=)	BRCA1	Synonymous_Substitution	NM_007294.4		Likely benign	BP4;BP7;PM2
chr13	32912122	32912122	T	C	BRCA2:c.3630T>C:p.(D1210=)	BRCA2	Synonymous_Substitution	NM_000059.3		Likely benign	BP4;BP6
chr13	32972279	32972279	C	T	BRCA2:c.9649-20C>T:p.?	BRCA2	Intronic	NM_000059.3	intron26	Likely benign	BP4;BS3;BP6
chr13	32930669	32930669	A	G	BRCA2:c.7540A>G:p.(K2514E)	BRCA2	nonSynonymous_Substitution	NM_000059.3		Uncertain	PM2;PP3
chr13	32893258	32893258	G	A	BRCA2:c.112G>A:p.(E38K)	BRCA2	nonSynonymous_Substitution	NM_000059.3	exon3	Uncertain	BP4;PM2
chr17	41244261	41244261	T	C	BRCA1:c.3287A>G:p.(Q1096R)	BRCA1	nonSynonymous_Substitution	NM_007294.4	exon11	Uncertain	PM2
chr13	32913692	32913692	G	A	BRCA2:c.5200G>A:p.(E1734K)	BRCA2	nonSynonymous_Substitution	NM_000059.3	exon11	Uncertain	BP4;PM2
chr13	32914185	32914185	A	G	BRCA2:c.5693A>G:p.(D1898G)	BRCA2	nonSynonymous_Substitution	NM_000059.3		Uncertain	PM2
chr13	32911125	32911125	A	T	BRCA2:c.2633A>T:p.(D878V)	BRCA2	nonSynonymous_Substitution	NM_000059.3	exon11	Uncertain	BP4;PM2
chr13	32937325	32937325	G	A	BRCA2:c.7986G>A:p.(T2662=)	BRCA2	Synonymous_Substitution	NM_000059.3	exon18	Likely benign	BP4;BP6;PM2
chr13	32914814	32914814	C	T	BRCA2:c.6322C>T:p.(R2108C)	BRCA2	nonSynonymous_Substitution	NM_000059.3	exon11	Benign	BA1;BP4;BS3;BP6
chr13	32914233	32914233	G	T	BRCA2:c.5741G>T:p.(S1914I)	BRCA2	nonSynonymous_Substitution	NM_000059.3	exon11	Uncertain	PM2
chr17	41245090	41245090	T	C	BRCA1:c.2458A>G:p.(K820E)	BRCA1	nonSynonymous_Substitution	NM_007294.4	exon11	Benign	BA1;BP4;BP6
chr13	32914121	32914121	A	G	BRCA2:c.5629A>G:p.(N1877D)	BRCA2	nonSynonymous_Substitution	NM_000059.3	exon11	Uncertain	BP4;PM2
chr13	32912568	32912568	C	T	BRCA2:c.4076C>T:p.(T1359I)	BRCA2	nonSynonymous_Substitution	NM_000059.3	exon11	Uncertain	BP4;PM2
chr17	41243899	41243899	A	G	BRCA1:c.3649T>C:p.(S1217P)	BRCA1	nonSynonymous_Substitution	NM_007294.4	exon11	Uncertain
chr17	41246147	41246147	C	T	BRCA1:c.1401G>A:p.(K467=)	BRCA1	Synonymous_Substitution	NM_007294.4	exon11	Likely benign	BP4;BP7;BP6;PM2
chr13	32913983	32913983	A	G	BRCA2:c.5491A>G:p.(I1831V)	BRCA2	nonSynonymous_Substitution	NM_000059.3		Uncertain	BP4;PM2
chr17	41246238	41246238	T	G	BRCA1:c.1310A>C:p.(H437P)	BRCA1	nonSynonymous_Substitution	NM_007294.4	exon11	Uncertain	PM2
chr13	32889833	32889833	G	C	BRCA2:c.-40+29G>C:p.?	BRCA2	5'UTR	NM_000059.3	intron1	Uncertain	BP4;PM2
chr17	41244429	41244429	C	T	BRCA1:c.3119G>A:p.(S1040N)	BRCA1	nonSynonymous_Substitution	NM_007294.4	exon11	Benign	BA1;BP6
chr17	41243801	41243801	G	A	BRCA1:c.3747C>T:p.(T1249=)	BRCA1	Synonymous_Substitution	NM_007294.4	exon11	Likely benign	BP4;BP7;BP6
chr13	32913710	32913715	TTAAGT	-	BRCA2:c.5218_5223del:p.(L1740_S1741del)	BRCA2	nonFrameShift_Deletion	NM_000059.3	exon11	Uncertain	PM4
chr13	32914126	32914126	C	T	BRCA2:c.5634C>T:p.(N1878=)	BRCA2	Synonymous_Substitution	NM_000059.3	exon11	Likely benign	BP4;BP7;BP6
chr13	32930730	32930730	C	T	BRCA2:c.7601C>T:p.(A2534V)	BRCA2	nonSynonymous_Substitution	NM_000059.3		Uncertain	BS1
chr17	41234578	41234578	C	T	BRCA1:c.4200G>A:p.(M1400I)	BRCA1	nonSynonymous_Substitution	NM_007294.4		Uncertain	PM2
chr17	41228552	41228552	C	T	BRCA1:c.4437G>A:p.(V1479=)	BRCA1	Synonymous_Substitution	NM_007294.4		Likely benign	BP4;BP6;BP7;PM2
chr13	32937488	32937488	G	T	BRCA2:c.8149G>T:p.(A2717S)	BRCA2	nonSynonymous_Substitution	NM_000059.3	exon18	Likely benign	BS1;BP2;BP6
chr13	32937521	32937521	G	A	BRCA2:c.8182G>A:p.(V2728I)	BRCA2	nonSynonymous_Substitution	NM_000059.3		Likely benign	BP6;BS1
chr13	32929288	32929288	A	G	BRCA2:c.7298A>G:p.(Q2433R)	BRCA2	nonSynonymous_Substitution	NM_000059.3	exon14	Uncertain	PM2
chr13	32953580	32953580	G	C	BRCA2:c.8881G>C:p.(G2961R)	BRCA2	nonSynonymous_Substitution	NM_000059.3	exon22	Uncertain	BP4;PM2
chr13	32954309	32954309	T	A	BRCA2:c.9256+27T>A:p.?	BRCA2	Intronic	NM_000059.3	intron24	Uncertain	BP4;PM2
chr17	41228591	41228591	G	T	BRCA1:c.4398C>A:p.(S1466R)	BRCA1	nonSynonymous_Substitution	NM_007294.4	exon14	Uncertain	BP4;PM2
chr13	32911412	32911412	G	A	BRCA2:c.2920G>A:p.(D974N)	BRCA2	nonSynonymous_Substitution	NM_000059.3	exon11	Uncertain	BP4
chr17	41226527	41226527	G	A	BRCA1:c.4496C>T:p.(S1499F)	BRCA1	nonSynonymous_Substitution	NM_007294.4		Uncertain	PM2
chr17	41223048	41223048	A	G	BRCA1:c.4883T>C:p.(M1628T)	BRCA1	nonSynonymous_Substitution	NM_007294.4	exon16	Benign	BA1;BP2;BP6;BS3
chr17	41222975	41222975	C	T	BRCA1:c.4956G>A:p.(M1652I)	BRCA1	nonSynonymous_Substitution	NM_007294.4	exon16	Benign	BA1;BS3;BP6
chr17	41223216	41223218	GAG	-	BRCA1:c.4713_4715del:p.(S1572del)	BRCA1	nonFrameShift_Deletion	NM_007294.4		Uncertain	PM2;PM4
chr17	41215387	41215387	A	G	BRCA1:c.5156T>C:p.(V1719A)	BRCA1	nonSynonymous_Substitution	NM_007294.4	exon19	Uncertain	BS3;PM2;PP3
chr13	32950876	32950876	G	A	BRCA2:c.8702G>A:p.(G2901D)	BRCA2	nonSynonymous_Substitution	NM_000059.3	exon21	Benign	BS1;BS3;PP3
chr13	32953952	32953952	A	G	BRCA2:c.9019A>G:p.(R3007G)	BRCA2	nonSynonymous_Substitution	NM_000059.3		Uncertain	PM2
chr13	32945224	32945224	T	C	BRCA2:c.8619T>C:p.(F2873=)	BRCA2	Synonymous_Substitution	NM_000059.3	exon20	Likely benign	BP4;BP6;PM2
chr17	41203102	41203102	C	T	BRCA1:c.5310G>A:p.(G1770=)	BRCA1	Synonymous_Substitution	NM_007294.4	exon21	Likely benign	BP4;BP7;BS3;BP6
chr17	41201197	41201197	T	G	BRCA1:c.5347A>C:p.(M1783L)	BRCA1	nonSynonymous_Substitution	NM_007294.4	exon22	Uncertain	BS3
chr13	32954039	32954039	C	G	BRCA2:c.9106C>G:p.(Q3036E)	BRCA2	nonSynonymous_Substitution	NM_000059.3	exon23	Uncertain	BP4
chr13	32972852	32972852	C	T	BRCA2:c.10202C>T:p.(T3401M)	BRCA2	nonSynonymous_Substitution	NM_000059.3	exon27	Uncertain	BP4;PM2
chr13	32893376	32893376	C	T	BRCA2:c.230C>T:p.(T77I)	BRCA2	nonSynonymous_Substitution	NM_000059.3		Uncertain	BP4;PM2
chr13	32899249	32899249	G	A	BRCA2:c.353G>A:p.(R118H)	BRCA2	nonSynonymous_Substitution	NM_000059.3	exon4	Uncertain	PM2
chr13	32893207	32893208	-	T	BRCA2:c.68-7dup:p.?	BRCA2	Intronic	NM_000059.3	intron2	Likely benign	BP4;BP6
chr17	41197423	41197423	T	C	BRCA1:c.*272A>G:p.?	BRCA1	3'UTR	NM_007294.4		Uncertain	BP4
chr13	32912750	32912750	G	T	BRCA2:c.4258G>T:p.(D1420Y)	BRCA2	nonSynonymous_Substitution	NM_000059.3	exon11	Benign	BA1;BP4;BP6
chr17	41197766	41197766	T	-	BRCA1:c.5521del:p.(S1841Vfs*2)	BRCA1	FrameShift_Deletion	NM_007294.4	exon24	Pathogenic	PM2;PVS1;PP5
chr13	32937431	32937431	G	A	BRCA2:c.8092G>A:p.(A2698T)	BRCA2	nonSynonymous_Substitution	NM_000059.3	exon18	Uncertain	BP4
chr17	41197764	41197764	A	G	BRCA1:c.5523T>C:p.(S1841=)	BRCA1	Synonymous_Substitution	NM_007294.4	exon24	Likely benign	BP4;BP6;BP7;BS3;PM2
chr17	41197763	41197763	C	T	BRCA1:c.5524G>A:p.(V1842I)	BRCA1	nonSynonymous_Substitution	NM_007294.4	exon24	Likely benign	BP4;BS3;PM2
chr13	32912926	32912926	A	G	BRCA2:c.4434A>G:p.(L1478=)	BRCA2	Synonymous_Substitution	NM_000059.3		Likely benign	BP4;BP6;PM2
chr13	32910842	32910842	A	G	BRCA2:c.2350A>G:p.(M784V)	BRCA2	nonSynonymous_Substitution	NM_000059.3	exon11	Benign	BA1;BP4;BP6
chr17	41197702	41197702	T	A	BRCA1:c.5585A>T:p.(H1862L)	BRCA1	nonSynonymous_Substitution	NM_007294.4	exon24	Uncertain	PM2
chr13	32914615	32914615	C	T	BRCA2:c.6123C>T:p.(S2041=)	BRCA2	Synonymous_Substitution	NM_000059.3	exon11	Uncertain	BP4;PM2
chr13	32913812	32913812	C	T	BRCA2:c.5320C>T:p.(P1774S)	BRCA2	nonSynonymous_Substitution	NM_000059.3		Uncertain	BP4;PM2
chr13	32945191	32945191	A	G	BRCA2:c.8586A>G:p.(L2862=)	BRCA2	Synonymous_Substitution	NM_000059.3		Likely benign	BP4;BP7;PM2
chr13	32972739	32972739	A	G	BRCA2:c.10089A>G:p.(I3363M)	BRCA2	nonSynonymous_Substitution	NM_000059.3	exon27	Uncertain	BP4
chr17	41267770	41267770	G	A	BRCA1:c.107C>T:p.(S36F)	BRCA1	nonSynonymous_Substitution	NM_007294.4		Uncertain	PM2;PP3
chr13	32912883	32912883	C	G	BRCA2:c.4391C>G:p.(S1464C)	BRCA2	nonSynonymous_Substitution	NM_000059.3		Uncertain	BP4;PM2
chr13	32910762	32910762	A	G	BRCA2:c.2270A>G:p.(K757R)	BRCA2	nonSynonymous_Substitution	NM_000059.3	exon11	Uncertain	BP4;PM2
chr17	41256271	41256271	G	A	BRCA1:c.309C>T:p.(N103=)	BRCA1	Synonymous_Substitution	NM_007294.4		Likely benign	BP4;BP6;BP7;PM2
chr13	32911712	32911712	A	T	BRCA2:c.3220A>T:p.(S1074C)	BRCA2	nonSynonymous_Substitution	NM_000059.3	exon11	Uncertain	BP4;PM2
chr13	32912015	32912015	C	T	BRCA2:c.3523C>T:p.(Q1175*)	BRCA2	Nonsense_Mutation	NM_000059.3		Pathogenic	PM2;PP5;PVS1
chr13	32913091	32913091	A	C	BRCA2:c.4599A>C:p.(K1533N)	BRCA2	nonSynonymous_Substitution	NM_000059.3	exon11	Likely benign	BS1;BP4
chr13	32899252	32899252	C	T	BRCA2:c.356C>T:p.(T119I)	BRCA2	nonSynonymous_Substitution	NM_000059.3		Uncertain	BP4;PM2
chr17	41256182	41256182	C	T	BRCA1:c.398G>A:p.(R133H)	BRCA1	nonSynonymous_Substitution	NM_007294.4	exon7	Uncertain	PM2;PP3
chr13	32930650	32930650	A	G	BRCA2:c.7521A>G:p.(P2507=)	BRCA2	Synonymous_Substitution	NM_000059.3	exon15	Likely benign	BP4;BP6
chr13	32912291	32912291	G	T	BRCA2:c.3799G>T:p.(D1267Y)	BRCA2	nonSynonymous_Substitution	NM_000059.3	exon11	Uncertain	BP4;PM2
chr13	32954049	32954049	C	T	BRCA2:c.9116C>T:p.(P3039L)	BRCA2	nonSynonymous_Substitution	NM_000059.3	exon23	Uncertain	BS3;PM2
chr17	41256153	41256153	C	T	BRCA1:c.427G>A:p.(E143K)	BRCA1	nonSynonymous_Substitution	NM_007294.4	exon7	Likely benign	BS3;BP6
chr13	32900381	32900381	G	T	BRCA2:c.478G>T:p.(V160L)	BRCA2	nonSynonymous_Substitution	NM_000059.3	exon6	Uncertain	BP4;PM2
chr13	32912355	32912355	A	G	BRCA2:c.3863A>G:p.(N1288S)	BRCA2	nonSynonymous_Substitution	NM_000059.3	exon11	Uncertain	BP4;PM2
chr17	41251812	41251812	G	A	BRCA1:c.527C>T:p.(T176M)	BRCA1	nonSynonymous_Substitution	NM_007294.4	exon8	Uncertain	PM2
chr13	32889743	32889743	T	C	BRCA2:c.-101T>C:p.?	BRCA2	5'UTR	NM_000059.3	exon1	Uncertain	BP4;PM2
chr17	41251893	41251893	T	G	BRCA1:c.446A>C:p.(E149A)	BRCA1	nonSynonymous_Substitution	NM_007294.4	exon8	Uncertain	BS3
chr13	32954002	32954002	T	A	BRCA2:c.9069T>A:p.(A3023=)	BRCA2	Synonymous_Substitution	NM_000059.3	exon23	Likely benign	BP4;BP7;PM2
chr13	32929289	32929289	A	G	BRCA2:c.7299A>G:p.(Q2433=)	BRCA2	Synonymous_Substitution	NM_000059.3	exon14	Likely benign	BP4;BP7;BP6;PM2
chr13	32929023	32929023	C	G	BRCA2:c.7033C>G:p.(Q2345E)	BRCA2	nonSynonymous_Substitution	NM_000059.3	exon14	Uncertain	PM2
chr13	32910936	32910936	T	C	BRCA2:c.2444T>C:p.(M815T)	BRCA2	nonSynonymous_Substitution	NM_000059.3	exon11	Uncertain	BP4;PM2
chr13	32900691	32900691	A	T	BRCA2:c.572A>T:p.(D191V)	BRCA2	nonSynonymous_Substitution	NM_000059.3	exon7	Uncertain	PM2
chr13	32915130	32915130	C	T	BRCA2:c.6638C>T:p.(S2213F)	BRCA2	nonSynonymous_Substitution	NM_000059.3	exon11	Uncertain	PM2
chr13	32914236	32914236	C	T	BRCA2:c.5744C>T:p.(T1915M)	BRCA2	nonSynonymous_Substitution	NM_000059.3	exon11	Benign	BA1;BP4;BP6
chr13	32911937	32911937	A	G	BRCA2:c.3445A>G:p.(M1149V)	BRCA2	nonSynonymous_Substitution	NM_000059.3	exon11	Benign	BA1;BP6
chr17	41249284	41249284	G	A	BRCA1:c.570C>T:p.(T190=)	BRCA1	Synonymous_Substitution	NM_007294.4	exon9	Likely benign	BP4;BP7;BP6;PM2
chr13	32900667	32900667	G	T	BRCA2:c.548G>T:p.(S183I)	BRCA2	nonSynonymous_Substitution	NM_000059.3	exon7	Uncertain	BP4;PM2
chr13	32912223	32912223	T	C	BRCA2:c.3731T>C:p.(I1244T)	BRCA2	nonSynonymous_Substitution	NM_000059.3		Uncertain	PM2
chr17	41246885	41246885	T	C	BRCA1:c.671-8A>G:p.?	BRCA1	Intronic	NM_007294.4	intron10	Likely benign	BS1;BP4;BP2
chr13	32911042	32911042	A	G	BRCA2:c.2550A>G:p.(Q850=)	BRCA2	Synonymous_Substitution	NM_000059.3	exon11	Benign	BA1;BP4;BP7;BP6
chr13	32912091	32912092	GT	-	BRCA2:c.3599_3600del:p.(C1200*)	BRCA2	Nonsense_Mutation	NM_000059.3	exon11	Pathogenic	PM2;PVS1;PP5
chr17	41247849	41247849	A	G	BRCA1:c.670+14T>C:p.?	BRCA1	Intronic	NM_007294.4		Uncertain	BP4;PM2
chr13	32914592	32914592	C	T	BRCA2:c.6100C>T:p.(R2034C)	BRCA2	nonSynonymous_Substitution	NM_000059.3	exon11	Benign	BA1;BP4;BP6
chr13	32913295	32913295	T	C	BRCA2:c.4803T>C:p.(D1601=)	BRCA2	Synonymous_Substitution	NM_000059.3	exon11	Likely benign	BP4;BP7;BP6;PM2
chr17	41242952	41242952	G	A	BRCA1:c.4185+9C>T:p.?	BRCA1	Intronic	NM_007294.4	intron12	Likely benign	BP4;BP6
chr17	41228639	41228639	T	A	BRCA1:c.4358-8A>T:p.?	BRCA1	Intronic	NM_007294.4		Uncertain	BP4;PM2
chr13	32913058	32913058	G	A	BRCA2:c.4566G>A:p.(L1522=)	BRCA2	Synonymous_Substitution	NM_000059.3	exon11	Uncertain	BP4;PM2
chr13	32953550	32953550	G	A	BRCA2:c.8851G>A:p.(A2951T)	BRCA2	nonSynonymous_Substitution	NM_000059.3	exon22	Benign	BA1;BS3;BP6
chr13	32913290	32913290	A	G	BRCA2:c.4798A>G:p.(N1600D)	BRCA2	nonSynonymous_Substitution	NM_000059.3	exon11	Uncertain	BP4;PM2
chr13	32931899	32931899	T	C	BRCA2:c.7638T>C:p.(S2546=)	BRCA2	Synonymous_Substitution	NM_000059.3	exon16	Likely benign	BP4;BP6;PM2
chr13	32910953	32910953	G	A	BRCA2:c.2461G>A:p.(V821I)	BRCA2	nonSynonymous_Substitution	NM_000059.3	exon11	Uncertain	BP4;PM2
chr13	32914640	32914640	G	A	BRCA2:c.6148G>A:p.(V2050I)	BRCA2	nonSynonymous_Substitution	NM_000059.3	exon11	Uncertain	BP4;PM2
chr17	41267851	41267851	A	T	BRCA1:c.81-55T>A:p.?	BRCA1	Intronic	NM_007294.4		Uncertain	BP4;PM2
chr13	32950860	32950860	C	T	BRCA2:c.8686C>T:p.(R2896C)	BRCA2	nonSynonymous_Substitution	NM_000059.3	exon21	Likely benign	BP4;BS3
chr13	32913942	32913942	C	T	BRCA2:c.5450C>T:p.(S1817F)	BRCA2	nonSynonymous_Substitution	NM_000059.3		Uncertain	BP4;PM2
chr13	32914082	32914082	G	A	BRCA2:c.5590G>A:p.(D1864N)	BRCA2	nonSynonymous_Substitution	NM_000059.3	exon11	Uncertain	BP4;PM2
chr13	32968810	32968810	T	C	BRCA2:c.9257-16T>C:p.?	BRCA2	Intronic	NM_000059.3	intron24	Benign	BA1;BP4;BS3;BP6
chr13	32972626	32972626	A	T	BRCA2:c.9976A>T:p.(K3326*)	BRCA2	Nonsense_Mutation	NM_000059.3	exon27	Benign	BA1;BP6;PM4
chr13	32936761	32936761	G	A	BRCA2:c.7907G>A:p.(C2636Y)	BRCA2	nonSynonymous_Substitution	NM_000059.3	exon17	Uncertain	PM2
chr13	32950824	32950824	T	-	BRCA2:c.8650del:p.(Y2884Ifs*7)	BRCA2	FrameShift_Deletion	NM_000059.3		Likely pathogenic	PM2;PVS1
chr13	32944563	32944563	G	A	BRCA2:c.8356G>A:p.(A2786T)	BRCA2	nonSynonymous_Substitution	NM_000059.3	exon19	Uncertain	PP3
chr13	32913979	32913979	G	T	BRCA2:c.5487G>T:p.(L1829F)	BRCA2	nonSynonymous_Substitution	NM_000059.3	exon11	Uncertain	BP4;PM2
chr13	32953517	32953517	A	G	BRCA2:c.8818A>G:p.(K2940E)	BRCA2	nonSynonymous_Substitution	NM_000059.3	exon22	Uncertain	BP4;PM2
chr13	32912061	32912061	G	A	BRCA2:c.3569G>A:p.(R1190Q)	BRCA2	nonSynonymous_Substitution	NM_000059.3	exon11	Uncertain
chr13	32910698	32910698	G	A	BRCA2:c.2206G>A:p.(A736T)	BRCA2	nonSynonymous_Substitution	NM_000059.3		Uncertain	BP4;PM2
chr13	32912396	32912396	A	G	BRCA2:c.3904A>G:p.(T1302A)	BRCA2	nonSynonymous_Substitution	NM_000059.3	exon11	Uncertain	BP4;PM2
chr13	32929399	32929400	-	T	BRCA2:c.7409dup:p.(T2471Hfs*4)	BRCA2	FrameShift_Duplication	NM_000059.3	exon14	Pathogenic	PM2;PVS1;PP5
chr17	41267858	41267858	A	G	BRCA1:c.81-62T>C:p.?	BRCA1	Intronic	NM_007294.4	intron2	Uncertain	BP4;PM2
chr13	32914152	32914152	C	T	BRCA2:c.5660C>T:p.(T1887M)	BRCA2	nonSynonymous_Substitution	NM_000059.3		Uncertain	PM2
chr13	32912921	32912921	A	T	BRCA2:c.4429A>T:p.(I1477F)	BRCA2	nonSynonymous_Substitution	NM_000059.3	exon11	Uncertain	BP4;PM2
chr17	41203143	41203143	A	G	BRCA1:c.5278-9T>C:p.?	BRCA1	Intronic	NM_007294.4		Likely benign	BP4;BS3;PM2
chr13	32914940	32914940	A	C	BRCA2:c.6448A>C:p.(K2150Q)	BRCA2	nonSynonymous_Substitution	NM_000059.3		Uncertain	PM2
chr17	41197886	41197886	C	T	BRCA1:c.5468-67G>A:p.?	BRCA1	Intronic	NM_007294.4		Uncertain	BP4
chr13	32912082	32912082	A	G	BRCA2:c.3590A>G:p.(K1197R)	BRCA2	nonSynonymous_Substitution	NM_000059.3	exon11	Uncertain	BP4;PM2
chr13	32913080	32913080	A	G	BRCA2:c.4588A>G:p.(K1530E)	BRCA2	nonSynonymous_Substitution	NM_000059.3	exon11	Uncertain	PM2;PP3
chr13	32913368	32913368	A	C	BRCA2:c.4876A>C:p.(N1626H)	BRCA2	nonSynonymous_Substitution	NM_000059.3	exon11	Uncertain	BP4;PM2
chr17	41256302	41256304	TAT	-	BRCA1:c.302-24_302-22del:p.?	BRCA1	Intronic	NM_007294.4		Uncertain	BP4;PM2
chr13	32914087	32914087	A	G	BRCA2:c.5595A>G:p.(I1865M)	BRCA2	nonSynonymous_Substitution	NM_000059.3		Uncertain	BP4;PM2
chr17	41251931	41251931	G	A	BRCA1:c.442-34C>T:p.?	BRCA1	Intronic	NM_007294.4		Benign	BA1;BP4;BP6
chr17	41256123	41256124	-	GAA	BRCA1:c.441+36_441+38dup:p.?	BRCA1	Intronic	NM_007294.4	intron7	Uncertain	BP4
chr17	41249321	41249321	C	T	BRCA1:c.548-15G>A:p.?	BRCA1	Intronic	NM_007294.4	intron8	Likely pathogenic	PM2;PP3;PS3
chr17	41251779	41251779	C	-	BRCA1:c.547+14del:p.?	BRCA1	Intronic	NM_007294.4	intron8	Likely benign	BP4;BS3
chr13	32918725	32918725	A	G	BRCA2:c.6872A>G:p.(N2291S)	BRCA2	nonSynonymous_Substitution	NM_000059.3		Uncertain	PM2
chr17	41249338	41249338	T	C	BRCA1:c.548-32A>G:p.?	BRCA1	Intronic	NM_007294.4		Uncertain	BP4;PM2
chr13	32929073	32929073	T	C	BRCA2:c.7083T>C:p.(H2361=)	BRCA2	Synonymous_Substitution	NM_000059.3	exon14	Likely benign	BP4;BP6;PM2
chr17	41249311	41249311	A	G	BRCA1:c.548-5T>C:p.?	BRCA1	Intronic	NM_007294.4	intron8	Uncertain	BP4;PM2
chr17	41249260	41249260	C	T	BRCA1:c.593+1G>A:p.?	BRCA1	Splicing	NM_007294.4		Uncertain	PM2
chr13	32907531	32907531	C	T	BRCA2:c.1909+7C>T:p.?	BRCA2	Intronic	NM_000059.3	intron10	Uncertain	BP4;PM2
chr13	32912477	32912477	A	G	BRCA2:c.3985A>G:p.(R1329G)	BRCA2	nonSynonymous_Substitution	NM_000059.3	exon11	Uncertain	BP4;PM2
chr13	32950791	32950791	C	A	BRCA2:c.8633-16C>A:p.?	BRCA2	Intronic	NM_000059.3	intron20	Likely benign	BP4;BS3;BP6;PM2
chr13	32913987	32913987	C	A	BRCA2:c.5495C>A:p.(S1832Y)	BRCA2	nonSynonymous_Substitution	NM_000059.3	exon11	Uncertain	PM2
chr17	41249245	41249245	G	A	BRCA1:c.593+16C>T:p.?	BRCA1	Intronic	NM_007294.4	intron9	Likely benign	BP4;BP6;PM2
chr17	41244024	41244024	G	A	BRCA1:c.3524C>T:p.(A1175V)	BRCA1	nonSynonymous_Substitution	NM_007294.4		Uncertain	PM2
chr13	32972697	32972697	C	T	BRCA2:c.10047C>T:p.(T3349=)	BRCA2	Synonymous_Substitution	NM_000059.3	exon27	Uncertain	BP4;PM2
chr13	32914181	32914181	T	C	BRCA2:c.5689T>C:p.(L1897=)	BRCA2	Synonymous_Substitution	NM_000059.3		Likely benign	BP4;BP6;PM2
chr13	32972763	32972763	T	C	BRCA2:c.10113T>C:p.(T3371=)	BRCA2	Synonymous_Substitution	NM_000059.3	exon27	Likely benign	BP4;BP6;PM2
chr13	32954260	32954260	C	T	BRCA2:c.9234C>T:p.(V3078=)	BRCA2	Synonymous_Substitution	NM_000059.3	exon24	Likely benign	BP4;BP7;BP6;PM2
chr17	41249317	41249317	T	-	BRCA1:c.548-9del:p.?	BRCA1	Intronic	NM_007294.4	intron8	Uncertain	BP4
chr17	41209153	41209153	C	-	BRCA1:c.5194-1del:p.?	BRCA1	Splicing	NM_007294.4		Likely pathogenic	PM2;PVS1
chr13	32911480	32911480	C	T	BRCA2:c.2988C>T:p.(L996=)	BRCA2	Synonymous_Substitution	NM_000059.3	exon11	Likely benign	BP4;BP6;PM2
chr13	32912339	32912340	GT	-	BRCA2:c.3847_3848del:p.(V1283Kfs*2)	BRCA2	FrameShift_Deletion	NM_000059.3	exon11	Pathogenic	PS4;PVS1;PP5
chr17	41245500	41245500	T	C	BRCA1:c.2048A>G:p.(K683R)	BRCA1	nonSynonymous_Substitution	NM_007294.4	exon11	Uncertain	PM2
chr13	32944741	32944741	C	A	BRCA2:c.8487+47C>A:p.?	BRCA2	Intronic	NM_000059.3		Likely benign	BP4;BS1
chr17	41247892	41247892	T	A	BRCA1:c.641A>T:p.(D214V)	BRCA1	nonSynonymous_Substitution	NM_007294.4	exon10	Uncertain	PM2
chr17	41243935	41243935	C	T	BRCA1:c.3613G>A:p.(G1205R)	BRCA1	nonSynonymous_Substitution	NM_007294.4		Uncertain	PM2
chr13	32929302	32929302	G	A	BRCA2:c.7312G>A:p.(D2438N)	BRCA2	nonSynonymous_Substitution	NM_000059.3	exon14	Uncertain	BP4;PM2
chr17	41244684	41244686	GAT	-	BRCA1:c.2865_2867del:p.(S956del)	BRCA1	nonFrameShift_Deletion	NM_007294.4	exon11	Uncertain	PM2;PM4
chr13	32954148	32954148	C	G	BRCA2:c.9122C>G:p.(S3041*)	BRCA2	Nonsense_Mutation	NM_000059.3	exon24	Likely pathogenic	PM2;PVS1
chr13	32900282	32900286	AGTCA	-	BRCA2:c.470_474del:p.(K157Sfs*24)	BRCA2	FrameShift_Deletion	NM_000059.3	exon5	Pathogenic	PM2;PP5;PS3;PVS1
chr13	32920980	32920980	A	G	BRCA2:c.6954A>G:p.(R2318=)	BRCA2	Synonymous_Substitution	NM_000059.3	exon13	Likely benign	BP4;BP6;PM2
chr13	32911748	32911748	A	G	BRCA2:c.3256A>G:p.(I1086V)	BRCA2	nonSynonymous_Substitution	NM_000059.3	exon11	Uncertain	BP4
chr13	32930609	32930609	C	T	BRCA2:c.7480C>T:p.(R2494*)	BRCA2	Nonsense_Mutation	NM_000059.3	exon15	Pathogenic	PS4;PVS1;PP5
chr17	41244224	41244225	-	T	BRCA1:c.3329dup:p.(Q1111Afs*4)	BRCA1	FrameShift_Duplication	NM_007294.4	exon11	Pathogenic	PM2;PVS1;PP5
chr17	41244255	41244255	A	-	BRCA1:c.3294del:p.(P1099Lfs*10)	BRCA1	FrameShift_Deletion	NM_007294.4	exon11	Pathogenic	PM2;PVS1;PP5
chr17	41226508	41226508	A	G	BRCA1:c.4515T>C:p.(D1505=)	BRCA1	Synonymous_Substitution	NM_007294.4		Likely benign	BP4;BP6;BP7;PM2
chr17	41244703	41244703	C	A	BRCA1:c.2845G>T:p.(G949C)	BRCA1	nonSynonymous_Substitution	NM_007294.4	exon11	Uncertain	PM2
chr17	41244612	41244612	C	T	BRCA1:c.2936G>A:p.(R979H)	BRCA1	nonSynonymous_Substitution	NM_007294.4		Uncertain	BP4;PM2
chr17	41197230	41197230	C	T	BRCA1:c.*465G>A:p.?	BRCA1	3'UTR	NM_007294.4		Uncertain	BS1
chr13	32972293	32972294	-	T	BRCA2:c.9649-6dup:p.?	BRCA2	Intronic	NM_000059.3	intron26	Uncertain	BP4;PM2
chr13	32953904	32953904	C	T	BRCA2:c.8971C>T:p.(R2991C)	BRCA2	nonSynonymous_Substitution	NM_000059.3	exon23	Uncertain	BS3;PM2
chr13	32953640	32953641	GA	-	BRCA2:c.8941_8942del:p.(E2981Kfs*36)	BRCA2	FrameShift_Deletion	NM_000059.3		Pathogenic	PM2;PP5;PVS1
chr17	41246589	41246589	C	T	BRCA1:c.959G>A:p.(R320K)	BRCA1	nonSynonymous_Substitution	NM_007294.4	exon11	Uncertain	PM2;PP3
chr17	41245683	41245683	G	A	BRCA1:c.1865C>T:p.(A622V)	BRCA1	nonSynonymous_Substitution	NM_007294.4	exon11	Uncertain	BP6
chr13	32912061	32912061	G	C	BRCA2:c.3569G>C:p.(R1190P)	BRCA2	nonSynonymous_Substitution	NM_000059.3	exon11	Uncertain	PM2
chr13	32911438	32911438	A	G	BRCA2:c.2946A>G:p.(I982M)	BRCA2	nonSynonymous_Substitution	NM_000059.3	exon11	Uncertain	BP4
chr13	32906465	32906465	G	A	BRCA2:c.850G>A:p.(G284R)	BRCA2	nonSynonymous_Substitution	NM_000059.3	exon10	Uncertain	BP4;PM2
chr13	32968818	32968818	C	T	BRCA2:c.9257-8C>T:p.?	BRCA2	Intronic	NM_000059.3	intron24	Likely benign	BP4;BP6;PM2
chr13	32900621	32900621	T	C	BRCA2:c.517-15T>C:p.?	BRCA2	Intronic	NM_000059.3	intron6	Uncertain	BP4;PM2
chr13	32929072	32929072	A	T	BRCA2:c.7082A>T:p.(H2361L)	BRCA2	nonSynonymous_Substitution	NM_000059.3		Uncertain	PM2
chr17	41245351	41245355	CTTCT	-	BRCA1:c.2197_2201del:p.(E733Tfs*5)	BRCA1	FrameShift_Deletion	NM_007294.4	exon11	Pathogenic	PM2;PP5;PVS1
chr13	32912461	32912461	A	G	BRCA2:c.3969A>G:p.(K1323=)	BRCA2	Synonymous_Substitution	NM_000059.3	exon11	Likely benign	BP4;BP6;PM2
chr13	32914657	32914657	C	G	BRCA2:c.6165C>G:p.(F2055L)	BRCA2	nonSynonymous_Substitution	NM_000059.3	exon11	Uncertain	PM2
chr13	32913565	32913566	-	A	BRCA2:c.5073dup:p.(W1692Mfs*3)	BRCA2	FrameShift_Duplication	NM_000059.3	exon11	Pathogenic	PM2;PVS1;PP5
chr17	41244466	41244466	G	A	BRCA1:c.3082C>T:p.(R1028C)	BRCA1	nonSynonymous_Substitution	NM_007294.4	exon11	Likely benign	BP6;BS3
chr13	32954050	32954050	G	A	BRCA2:c.9117G>A:p.(P3039=)	BRCA2	Synonymous_Substitution	NM_000059.3	exon23	Pathogenic	PM2;PVS1;PP5
chr17	41215905	41215905	A	G	BRCA1:c.5138T>C:p.(V1713A)	BRCA1	nonSynonymous_Substitution	NM_007294.4	exon18	Likely pathogenic	PM2;PP3;PS3
chr17	41256215	41256216	-	A	BRCA1:c.367dup:p.(S123Ffs*19)	BRCA1	FrameShift_Duplication	NM_007294.4	exon7	Likely pathogenic	PM2;PVS1
chr13	32914897	32914901	CTTAA	-	BRCA2:c.6405_6409del:p.(N2135Kfs*3)	BRCA2	FrameShift_Deletion	NM_000059.3	exon11	Pathogenic	PM2;PVS1;PP5
chr13	32914647	32914647	C	G	BRCA2:c.6155C>G:p.(S2052*)	BRCA2	Nonsense_Mutation	NM_000059.3		Pathogenic	PM2;PP5;PVS1
chr17	41215869	41215869	G	A	BRCA1:c.5152+22C>T:p.?	BRCA1	Intronic	NM_007294.4	intron18	Uncertain	BP4;PM2
chr17	41246305	41246305	C	T	BRCA1:c.1243G>A:p.(V415I)	BRCA1	nonSynonymous_Substitution	NM_007294.4	exon11	Uncertain
chr13	32914472	32914472	C	T	BRCA2:c.5980C>T:p.(Q1994*)	BRCA2	Nonsense_Mutation	NM_000059.3	exon11	Pathogenic	PM2;PVS1;PP5
chr17	41201187	41201187	A	G	BRCA1:c.5357T>C:p.(L1786P)	BRCA1	nonSynonymous_Substitution	NM_007294.4	exon22	Likely pathogenic	PM2;PP3;PS3
chr17	41258506	41258506	T	C	BRCA1:c.179A>G:p.(Q60R)	BRCA1	nonSynonymous_Substitution	NM_007294.4	exon5	Uncertain	BS3;PM2;PP3
chr17	41256121	41256123	GAA	-	BRCA1:c.441+36_441+38del:p.?	BRCA1	Intronic	NM_007294.4	intron7	Benign	BA1;BP4;BP6
chr13	32912449	32912449	T	G	BRCA2:c.3957T>G:p.(N1319K)	BRCA2	nonSynonymous_Substitution	NM_000059.3	exon11	Uncertain	BP4;PM2
chr13	32972333	32972333	G	A	BRCA2:c.9683G>A:p.(S3228N)	BRCA2	nonSynonymous_Substitution	NM_000059.3		Uncertain	BP4;PM2
chr17	41246550	41246550	G	T	BRCA1:c.998C>A:p.(T333N)	BRCA1	nonSynonymous_Substitution	NM_007294.4	exon11	Uncertain	PM2
chr13	32912464	32912464	T	C	BRCA2:c.3972T>C:p.(Y1324=)	BRCA2	Synonymous_Substitution	NM_000059.3	exon11	Likely benign	BP4;BP6;PM2
chr13	32968844	32968844	A	G	BRCA2:c.9275A>G:p.(Y3092C)	BRCA2	nonSynonymous_Substitution	NM_000059.3	exon25	Uncertain	BS3;PP3
chr13	32910625	32910625	C	T	BRCA2:c.2133C>T:p.(C711=)	BRCA2	Synonymous_Substitution	NM_000059.3	exon11	Benign	BA1;BP4;BP7;BP6
chr13	32913287	32913287	A	T	BRCA2:c.4795A>T:p.(N1599Y)	BRCA2	nonSynonymous_Substitution	NM_000059.3	exon11	Uncertain	BP4;PM2
chr13	32913950	32913950	T	A	BRCA2:c.5458T>A:p.(C1820S)	BRCA2	nonSynonymous_Substitution	NM_000059.3	exon11	Uncertain	BP4;PM2
chr13	32913123	32913124	-	AA	BRCA2:c.4630_4631dup:p.(N1544Kfs*25)	BRCA2	FrameShift_Duplication	NM_000059.3	exon11	Likely pathogenic	PM2;PVS1
