# Supplementary material for: Population-based BRCA germline mutation screening in the Han Chinese identifies individuals at risk of BRCA mutation-related cancer: experience from a clinical diagnostic center from greater Shanghai area
Source: BMC Cancer. 2024 Apr 2;24:411. doi: 10.1186/s12885-024-12089-w (PMC10988807; doi:10.1186/s12885-024-12089-w)
Supplement: Supplementary file 3 — Supplementary Material 3 [file 12885_2024_12089_MOESM3_ESM.xlsx]

## Sheet: Healthy Individuals (n = 2080)
Supplementary File 3 Geographic and Genetic Cluster of Healthy Individuals and Cancer Patients
Administrative Region	Number of Healthy Individuals	Genetic Cluster of Han Ethnity	Number of Subpopulation	Percentage
Shaanxi	32	Northwest	76	0.0365
Xinjiang	19
Gansu	12
Ningxia	7
Qinghai	5
Tibet	1
Shandong	139	North	456	0.2192
Heilongjiang	68
Liaoning	62
Henan	55
Beijing	32
Shanxi	30
Jilin	23
Hebei	19
Inner Mongolia	17
Tianjin	11
Jiangsu	389	East	1175	0.5649
Shanghai	354
Zhejiang	270
Anhui	162
Hubei	61	Central	61	0.0293
Fujian	63	Southeast	65	0.0313
Taiwan	2
Jiangxi	100	South	211	0.1014
Sichuan	51
Hunan	36
Guizhou	9
Chongqing	8
Yunnan	7
Guangdong	23	Lingnan	36	0.0173
Guangxi	7
Hongkong	5
Hainan	1

## Sheet: Cancer Cohort (n = 522)
Administrative Region	Number of Cancer Patients	Genetic Cluster of Han Ethnity	Number of Subpopulation	Percentage
Gansu	6	Northwest	13	0.0249
Shaanxi	5
Ningxia	1
Qinghai	1
Henan	16	North	51	0.0977
Heilongjiang	7
Shandong	7
Hebei	6
Liaoning	4
Inner Mongolia	4
Shanxi	3
Beijing	2
Jilin	2
Shanghai	183	East	403	0.772
Jiangsu	109
Zhejiang	77
Anhui	34
Hubei	11	Central	11	0.0211
Fujian	8	Southeast	8	0.0153
Jiangxi	12	South	34	0.0651
Sichuan	10
Hunan	9
Guizhou	2
Yunnan	1
Guangdong	2	Lingnan	2	0.0038
