# Supplementary material for: Population-based BRCA germline mutation screening in the Han Chinese identifies individuals at risk of BRCA mutation-related cancer: experience from a clinical diagnostic center from greater Shanghai area
Source: BMC Cancer. 2024 Apr 2;24:411. doi: 10.1186/s12885-024-12089-w (PMC10988807; doi:10.1186/s12885-024-12089-w)
Supplement: Supplementary file 4 — Supplementary Material 4 [file 12885_2024_12089_MOESM4_ESM.xlsx]

## Sheet: Sheet1
Supplementary File 4 Location in Gene Structure and ACMG Classification of BRCA Variants in Healthy Individuals and Cancer Patients
Gene	Location	Healthy Individuals (n = 2080)				BRCAness-Cancer Patients (n = 522)
		BLBa	VUSb	PLPc	Total	BLB*	VUS	PLP	Total
BRCA1	5’ UTR	1	1	0	2	1	0	0	1
	3’ UTR	2	0	0	2	1	1	0	2
	Intronic	12	7	0	19	4	2	0	6
	exonic nonsense	0	0	1	1	0	0	0	0
	exonic nonsynonymous	22	25	0	47	12	13	2	27
	exonic synonymous	21	3	0	24	9	0	0	9
	Splicing	0	1	0	1	0	0	1	1
	nonframeshift deletion	0	3	0	3	0	1	0	1
	frameshift deletion	0	0	3	3	0	0	3	3
	frameshift duplication	0	0	0	0	0	0	2	2
BRCA2	5' UTR	3	2	0	5	2	0	0	2
	Intronic	14	4	0	18	9	1	0	10
	exonic nonsense	1	0	3	4	0	0	5	5
	exonic nonsynonymous	35	76	0	111	19	19	0	38
	exonic synonymous	37	6	0	43	21	5	1	27
	Splicing	1	0	0	1	1	0	0	1
	nonframeshift deletion	0	3	0	3	0	0	0	0
	frameshift deletion	0	0	2	2	0	0	4	4
	frameshift duplication	0	0	1	1	0	0	2	2
abenign/likely benign
bvariants of unknown significance
cpathogenic/like pathogenic
