# Supplementary material for: Population-based BRCA germline mutation screening in the Han Chinese identifies individuals at risk of BRCA mutation-related cancer: experience from a clinical diagnostic center from greater Shanghai area
Source: BMC Cancer. 2024 Apr 2;24:411. doi: 10.1186/s12885-024-12089-w (PMC10988807; doi:10.1186/s12885-024-12089-w)
Supplement: Supplementary file 5 — Supplementary Material 5 [file 12885_2024_12089_MOESM5_ESM.xlsx]

## Sheet: batch_job (4)
Supplementary File 5 BRCA Variants of Unknown Significance in Healthy Individuals and Cancer Patients
Gene_Symbol	Transcript	HGVS_transcript	HGVS_Predicted_Protein	HGVS_Genomic_GRCh37	GRCh37_CHR	GRCh37_POS	GRCh37_REF	GRCh37_ALT	HGVS_Genomic_GRCh38	GRCh38_CHR	GRCh38_POS	GRCh38_REF	GRCh38_ALT	Group	Cancer type
BRCA1	MANE	NM_007294.4:c.*465G>A	NP_009225.1:p.?	NC_000017.10:g.41197230C>T	17	41197230	C	T	NC_000017.11:g.43045213C>T	17	43045213	C	T	BRCAness-related cancer	PDAC
BRCA1	MANE	NM_007294.4:c.1041G>A	NP_009225.1:p.(Leu347=)	NC_000017.10:g.41246507C>T	17	41246507	C	T	NC_000017.11:g.43094490C>T	17	43094490	C	T	healthy individual
BRCA1	MANE	NM_007294.4:c.107C>T	NP_009225.1:p.(Ser36Phe)	NC_000017.10:g.41267770G>A	17	41267770	G	A	NC_000017.11:g.43115753G>A	17	43115753	G	A	healthy individual
BRCA1	MANE	NM_007294.4:c.1243G>A	NP_009225.1:p.(Val415Ile)	NC_000017.10:g.41246305C>T	17	41246305	C	T	NC_000017.11:g.43094288C>T	17	43094288	C	T	BRCAness-related cancer	mCRPC
BRCA1	MANE	NM_007294.4:c.1310A>C	NP_009225.1:p.(His437Pro)	NC_000017.10:g.41246238T>G	17	41246238	T	G	NC_000017.11:g.43094221T>G	17	43094221	T	G	healthy individual
BRCA1	MANE	NM_007294.4:c.1510C>T	NP_009225.1:p.(Arg504Cys)	NC_000017.10:g.41246038G>A	17	41246038	G	A	NC_000017.11:g.43094021G>A	17	43094021	G	A	healthy individual
BRCA1	MANE	NM_007294.4:c.1708C>T	NP_009225.1:p.(Pro570Ser)	NC_000017.10:g.41245840G>A	17	41245840	G	A	NC_000017.11:g.43093823G>A	17	43093823	G	A	healthy individual
BRCA1	MANE	NM_007294.4:c.1769_1771del	NP_009225.1:p.(Ser590del)	NC_000017.10:g.41245778_41245780del	17	41245776	ATAC	A	NC_000017.11:g.43093761_43093763del	17	43093759	ATAC	A	healthy individual
BRCA1	MANE	NM_007294.4:c.179A>G	NP_009225.1:p.(Gln60Arg)	NC_000017.10:g.41258506T>C	17	41258506	T	C	NC_000017.11:g.43106489T>C	17	43106489	T	C	BRCAness-related cancer	mCRPC
BRCA1	MANE	NM_007294.4:c.1865C>T	NP_009225.1:p.(Ala622Val)	NC_000017.10:g.41245683G>A	17	41245683	G	A	NC_000017.11:g.43093666G>A	17	43093666	G	A	BRCAness-related cancer	PDAC
BRCA1	MANE	NM_007294.4:c.2006T>C	NP_009225.1:p.(Met669Thr)	NC_000017.10:g.41245542A>G	17	41245542	A	G	NC_000017.11:g.43093525A>G	17	43093525	A	G	healthy individual
BRCA1	MANE	NM_007294.4:c.2048A>G	NP_009225.1:p.(Lys683Arg)	NC_000017.10:g.41245500T>C	17	41245500	T	C	NC_000017.11:g.43093483T>C	17	43093483	T	C	BRCAness-related cancer	TNBC
BRCA1	MANE	NM_007294.4:c.2347A>G	NP_009225.1:p.(Ile783Val)	NC_000017.10:g.41245201T>C	17	41245201	T	C	NC_000017.11:g.43093184T>C	17	43093184	T	C	healthy individual
BRCA1	MANE	NM_007294.4:c.2387C>T	NP_009225.1:p.(Thr796Ile)	NC_000017.10:g.41245161G>A	17	41245161	G	A	NC_000017.11:g.43093144G>A	17	43093144	G	A	healthy individual
BRCA1	MANE	NM_007294.4:c.2481A>C	NP_009225.1:p.(Glu827Asp)	NC_000017.10:g.41245067T>G	17	41245067	T	G	NC_000017.11:g.43093050T>G	17	43093050	T	G	BRCAness-related cancer & healthy individual	mCRPC
BRCA1	MANE	NM_007294.4:c.2577T>C	NP_009225.1:p.(Asn859=)	NC_000017.10:g.41244971A>G	17	41244971	A	G	NC_000017.11:g.43092954A>G	17	43092954	A	G	healthy individual
BRCA1	MANE	NM_007294.4:c.2670G>A	NP_009225.1:p.(Gly890=)	NC_000017.10:g.41244878C>T	17	41244878	C	T	NC_000017.11:g.43092861C>T	17	43092861	C	T	healthy individual
BRCA1	MANE	NM_007294.4:c.2702T>C	NP_009225.1:p.(Phe901Ser)	NC_000017.10:g.41244846A>G	17	41244846	A	G	NC_000017.11:g.43092829A>G	17	43092829	A	G	healthy individual
BRCA1	MANE	NM_007294.4:c.2726A>T	NP_009225.1:p.(Asn909Ile)	NC_000017.10:g.41244822T>A	17	41244822	T	A	NC_000017.11:g.43092805T>A	17	43092805	T	A	BRCAness-related cancer & healthy individual	PDAC
BRCA1	MANE	NM_007294.4:c.-27G>A	NP_009225.1:p.?	NC_000017.10:g.41277295C>T	17	41277295	C	T	NC_000017.11:g.43125278C>T	17	43125278	C	T	healthy individual
BRCA1	MANE	NM_007294.4:c.2845G>T	NP_009225.1:p.(Gly949Cys)	NC_000017.10:g.41244703C>A	17	41244703	C	A	NC_000017.11:g.43092686C>A	17	43092686	C	A	BRCAness-related cancer	PDAC
BRCA1	MANE	NM_007294.4:c.2865_2867del	NP_009225.1:p.(Ser956del)	NC_000017.10:g.41244684_41244686del	17	41244680	AGAT	A	NC_000017.11:g.43092667_43092669del	17	43092663	AGAT	A	BRCAness-related cancer	PDAC
BRCA1	MANE	NM_007294.4:c.2936G>A	NP_009225.1:p.(Arg979His)	NC_000017.10:g.41244612C>T	17	41244612	C	T	NC_000017.11:g.43092595C>T	17	43092595	C	T	BRCAness-related cancer	TNBC
BRCA1	MANE	NM_007294.4:c.302-24_302-22del	NP_009225.1:p.?	NC_000017.10:g.41256302_41256304del	17	41256299	CATT	C	NC_000017.11:g.43104285_43104287del	17	43104282	CATT	C	healthy individual
BRCA1	MANE	NM_007294.4:c.3148A>C	NP_009225.1:p.(Ser1050Arg)	NC_000017.10:g.41244400T>G	17	41244400	T	G	NC_000017.11:g.43092383T>G	17	43092383	T	G	healthy individual
BRCA1	MANE	NM_007294.4:c.3287A>G	NP_009225.1:p.(Gln1096Arg)	NC_000017.10:g.41244261T>C	17	41244261	T	C	NC_000017.11:g.43092244T>C	17	43092244	T	C	healthy individual
BRCA1	MANE	NM_007294.4:c.3327_3329del	NP_009225.1:p.(Lys1110del)	NC_000017.10:g.41244222_41244224del	17	41244218	CTTT	C	NC_000017.11:g.43092205_43092207del	17	43092201	CTTT	C	healthy individual
BRCA1	MANE	NM_007294.4:c.3412G>A	NP_009225.1:p.(Gly1138Arg)	NC_000017.10:g.41244136C>T	17	41244136	C	T	NC_000017.11:g.43092119C>T	17	43092119	C	T	healthy individual
BRCA1	MANE	NM_007294.4:c.3524C>T	NP_009225.1:p.(Ala1175Val)	NC_000017.10:g.41244024G>A	17	41244024	G	A	NC_000017.11:g.43092007G>A	17	43092007	G	A	BRCAness-related cancer	PDAC
BRCA1	MANE	NM_007294.4:c.3596C>T	NP_009225.1:p.(Ala1199Val)	NC_000017.10:g.41243952G>A	17	41243952	G	A	NC_000017.11:g.43091935G>A	17	43091935	G	A	healthy individual
BRCA1	MANE	NM_007294.4:c.3613G>A	NP_009225.1:p.(Gly1205Arg)	NC_000017.10:g.41243935C>T	17	41243935	C	T	NC_000017.11:g.43091918C>T	17	43091918	C	T	BRCAness-related cancer	PDAC
BRCA1	MANE	NM_007294.4:c.3649T>C	NP_009225.1:p.(Ser1217Pro)	NC_000017.10:g.41243899A>G	17	41243899	A	G	NC_000017.11:g.43091882A>G	17	43091882	A	G	healthy individual
BRCA1	MANE	NM_007294.4:c.398G>A	NP_009225.1:p.(Arg133His)	NC_000017.10:g.41256182C>T	17	41256182	C	T	NC_000017.11:g.43104165C>T	17	43104165	C	T	healthy individual
BRCA1	MANE	NM_007294.4:c.4200G>A	NP_009225.1:p.(Met1400Ile)	NC_000017.10:g.41234578C>T	17	41234578	C	T	NC_000017.11:g.43082561C>T	17	43082561	C	T	healthy individual
BRCA1	MANE	NM_007294.4:c.427G>A	NP_009225.1:p.(Glu143Lys)	NC_000017.10:g.41256153C>T	17	41256153	C	T	NC_000017.11:g.43104136C>T	17	43104136	C	T	healthy individual
BRCA1	MANE	NM_007294.4:c.4358-8A>T	NP_009225.1:p.?	NC_000017.10:g.41228639T>A	17	41228639	T	A	NC_000017.11:g.43076622T>A	17	43076622	T	A	healthy individual
BRCA1	MANE	NM_007294.4:c.4398C>A	NP_009225.1:p.(Ser1466Arg)	NC_000017.10:g.41228591G>T	17	41228591	G	T	NC_000017.11:g.43076574G>T	17	43076574	G	T	healthy individual
BRCA1	MANE	NM_007294.4:c.441+36_441+38dup	NP_009225.1:p.?	NC_000017.10:g.41256121_41256123dup	17	41256100	A	AAAG	NC_000017.11:g.43104104_43104106dup	17	43104083	A	AAAG	healthy individual
BRCA1	MANE	NM_007294.4:c.446A>C	NP_009225.1:p.(Glu149Ala)	NC_000017.10:g.41251893T>G	17	41251893	T	G	NC_000017.11:g.43099876T>G	17	43099876	T	G	healthy individual
BRCA1	MANE	NM_007294.4:c.4496C>T	NP_009225.1:p.(Ser1499Phe)	NC_000017.10:g.41226527G>A	17	41226527	G	A	NC_000017.11:g.43074510G>A	17	43074510	G	A	healthy individual
BRCA1	MANE	NM_007294.4:c.4713_4715del	NP_009225.1:p.(Ser1572del)	NC_000017.10:g.41223216_41223218del	17	41223215	AGAG	A	NC_000017.11:g.43071199_43071201del	17	43071198	AGAG	A	healthy individual
BRCA1	MANE	NM_007294.4:c.5152+22C>T	NP_009225.1:p.?	NC_000017.10:g.41215869G>A	17	41215869	G	A	NC_000017.11:g.43063852G>A	17	43063852	G	A	BRCAness-related cancer	mCRPC
BRCA1	MANE	NM_007294.4:c.5156T>C	NP_009225.1:p.(Val1719Ala)	NC_000017.10:g.41215387A>G	17	41215387	A	G	NC_000017.11:g.43063370A>G	17	43063370	A	G	healthy individual
BRCA1	MANE	NM_007294.4:c.527C>T	NP_009225.1:p.(Thr176Met)	NC_000017.10:g.41251812G>A	17	41251812	G	A	NC_000017.11:g.43099795G>A	17	43099795	G	A	healthy individual
BRCA1	MANE	NM_007294.4:c.5347A>C	NP_009225.1:p.(Met1783Leu)	NC_000017.10:g.41201197T>G	17	41201197	T	G	NC_000017.11:g.43049180T>G	17	43049180	T	G	healthy individual
BRCA1	MANE	NM_007294.4:c.548-15G>A	NP_009225.1:p.?	NC_000017.10:g.41249321C>T	17	41249321	C	T	NC_000017.11:g.43097304C>T	17	43097304	C	T	healthy individual
BRCA1	MANE	NM_007294.4:c.548-5T>C	NP_009225.1:p.?	NC_000017.10:g.41249311A>G	17	41249311	A	G	NC_000017.11:g.43097294A>G	17	43097294	A	G	healthy individual
BRCA1	MANE	NM_007294.4:c.548-9del	NP_009225.1:p.?	NC_000017.10:g.41249317del	17	41249314	AT	A	NC_000017.11:g.43097300del	17	43097297	AT	A	BRCAness-related cancer	mCRPC
BRCA1	MANE	NM_007294.4:c.5585A>T	NP_009225.1:p.(His1862Leu)	NC_000017.10:g.41197702T>A	17	41197702	T	A	NC_000017.11:g.43045685T>A	17	43045685	T	A	healthy individual
BRCA1	MANE	NM_007294.4:c.593+1G>A	NP_009225.1:p.?	NC_000017.10:g.41249260C>T	17	41249260	C	T	NC_000017.11:g.43097243C>T	17	43097243	C	T	healthy individual
BRCA1	MANE	NM_007294.4:c.641A>T	NP_009225.1:p.(Asp214Val)	NC_000017.10:g.41247892T>A	17	41247892	T	A	NC_000017.11:g.43095875T>A	17	43095875	T	A	BRCAness-related cancer	PDAC
BRCA1	MANE	NM_007294.4:c.670+14T>C	NP_009225.1:p.?	NC_000017.10:g.41247849A>G	17	41247849	A	G	NC_000017.11:g.43095832A>G	17	43095832	A	G	healthy individual
BRCA1	MANE	NM_007294.4:c.81-62T>C	NP_009225.1:p.?	NC_000017.10:g.41267858A>G	17	41267858	A	G	NC_000017.11:g.43115841A>G	17	43115841	A	G	healthy individual
BRCA1	MANE	NM_007294.4:c.959G>A	NP_009225.1:p.(Arg320Lys)	NC_000017.10:g.41246589C>T	17	41246589	C	T	NC_000017.11:g.43094572C>T	17	43094572	C	T	BRCAness-related cancer	TNBC
BRCA1	MANE	NM_007294.4:c.998C>A	NP_009225.1:p.(Thr333Asn)	NC_000017.10:g.41246550G>T	17	41246550	G	T	NC_000017.11:g.43094533G>T	17	43094533	G	T	BRCAness-related cancer	mCRPC
BRCA2	MANE	NM_000059.4:c.10047C>T	NP_000050.3:p.(Thr3349=)	NC_000013.10:g.32972697C>T	13	32972697	C	T	NC_000013.11:g.32398560C>T	13	32398560	C	T	BRCAness-related cancer	PDAC
BRCA2	MANE	NM_000059.4:c.10089A>G	NP_000050.3:p.(Ile3363Met)	NC_000013.10:g.32972739A>G	13	32972739	A	G	NC_000013.11:g.32398602A>G	13	32398602	A	G	healthy individual
BRCA2	MANE	NM_000059.4:c.-101T>C	NP_000050.3:p.?	NC_000013.10:g.32889743T>C	13	32889743	T	C	NC_000013.11:g.32315606T>C	13	32315606	T	C	healthy individual
BRCA2	MANE	NM_000059.4:c.10202C>T	NP_000050.3:p.(Thr3401Met)	NC_000013.10:g.32972852C>T	13	32972852	C	T	NC_000013.11:g.32398715C>T	13	32398715	C	T	healthy individual
BRCA2	MANE	NM_000059.4:c.1059A>T	NP_000050.3:p.(Ser353=)	NC_000013.10:g.32906674A>T	13	32906674	A	T	NC_000013.11:g.32332537A>T	13	32332537	A	T	healthy individual
BRCA2	MANE	NM_000059.4:c.112G>A	NP_000050.3:p.(Glu38Lys)	NC_000013.10:g.32893258G>A	13	32893258	G	A	NC_000013.11:g.32319121G>A	13	32319121	G	A	healthy individual
BRCA2	MANE	NM_000059.4:c.1211A>T	NP_000050.3:p.(Asn404Ile)	NC_000013.10:g.32906826A>T	13	32906826	A	T	NC_000013.11:g.32332689A>T	13	32332689	A	T	healthy individual
BRCA2	MANE	NM_000059.4:c.1255T>C	NP_000050.3:p.(Cys419Arg)	NC_000013.10:g.32906870T>C	13	32906870	T	C	NC_000013.11:g.32332733T>C	13	32332733	T	C	healthy individual
BRCA2	MANE	NM_000059.4:c.1389_1391del	NP_000050.3:p.(Val465del)	NC_000013.10:g.32907004_32907006del	13	32907003	CAGT	C	NC_000013.11:g.32332867_32332869del	13	32332866	CAGT	C	healthy individual
BRCA2	MANE	NM_000059.4:c.1591A>G	NP_000050.3:p.(Lys531Glu)	NC_000013.10:g.32907206A>G	13	32907206	A	G	NC_000013.11:g.32333069A>G	13	32333069	A	G	healthy individual
BRCA2	MANE	NM_000059.4:c.1600G>A	NP_000050.3:p.(Glu534Lys)	NC_000013.10:g.32907215G>A	13	32907215	G	A	NC_000013.11:g.32333078G>A	13	32333078	G	A	healthy individual
BRCA2	MANE	NM_000059.4:c.1627C>T	NP_000050.3:p.(His543Tyr)	NC_000013.10:g.32907242C>T	13	32907242	C	T	NC_000013.11:g.32333105C>T	13	32333105	C	T	healthy individual
BRCA2	MANE	NM_000059.4:c.1703C>T	NP_000050.3:p.(Thr568Ile)	NC_000013.10:g.32907318C>T	13	32907318	C	T	NC_000013.11:g.32333181C>T	13	32333181	C	T	healthy individual
BRCA2	MANE	NM_000059.4:c.1905T>A	NP_000050.3:p.(Asp635Glu)	NC_000013.10:g.32907520T>A	13	32907520	T	A	NC_000013.11:g.32333383T>A	13	32333383	T	A	healthy individual
BRCA2	MANE	NM_000059.4:c.1909+34A>C	NP_000050.3:p.?	NC_000013.10:g.32907558A>C	13	32907558	A	C	NC_000013.11:g.32333421A>C	13	32333421	A	C	healthy individual
BRCA2	MANE	NM_000059.4:c.1909+7C>T	NP_000050.3:p.?	NC_000013.10:g.32907531C>T	13	32907531	C	T	NC_000013.11:g.32333394C>T	13	32333394	C	T	healthy individual
BRCA2	MANE	NM_000059.4:c.2122T>A	NP_000050.3:p.(Ser708Thr)	NC_000013.10:g.32910614T>A	13	32910614	T	A	NC_000013.11:g.32336477T>A	13	32336477	T	A	BRCAness-related cancer & healthy individual	mCRPC
BRCA2	MANE	NM_000059.4:c.2186T>C	NP_000050.3:p.(Ile729Thr)	NC_000013.10:g.32910678T>C	13	32910678	T	C	NC_000013.11:g.32336541T>C	13	32336541	T	C	BRCAness-related cancer & healthy individual	mCRPC
BRCA2	MANE	NM_000059.4:c.2206G>A	NP_000050.3:p.(Ala736Thr)	NC_000013.10:g.32910698G>A	13	32910698	G	A	NC_000013.11:g.32336561G>A	13	32336561	G	A	healthy individual
BRCA2	MANE	NM_000059.4:c.2270A>G	NP_000050.3:p.(Lys757Arg)	NC_000013.10:g.32910762A>G	13	32910762	A	G	NC_000013.11:g.32336625A>G	13	32336625	A	G	healthy individual
BRCA2	MANE	NM_000059.4:c.230C>T	NP_000050.3:p.(Thr77Ile)	NC_000013.10:g.32893376C>T	13	32893376	C	T	NC_000013.11:g.32319239C>T	13	32319239	C	T	healthy individual
BRCA2	MANE	NM_000059.4:c.2444T>C	NP_000050.3:p.(Met815Thr)	NC_000013.10:g.32910936T>C	13	32910936	T	C	NC_000013.11:g.32336799T>C	13	32336799	T	C	healthy individual
BRCA2	MANE	NM_000059.4:c.2461G>A	NP_000050.3:p.(Val821Ile)	NC_000013.10:g.32910953G>A	13	32910953	G	A	NC_000013.11:g.32336816G>A	13	32336816	G	A	healthy individual
BRCA2	MANE	NM_000059.4:c.2519T>C	NP_000050.3:p.(Met840Thr)	NC_000013.10:g.32911011T>C	13	32911011	T	C	NC_000013.11:g.32336874T>C	13	32336874	T	C	healthy individual
BRCA2	MANE	NM_000059.4:c.2633A>T	NP_000050.3:p.(Asp878Val)	NC_000013.10:g.32911125A>T	13	32911125	A	T	NC_000013.11:g.32336988A>T	13	32336988	A	T	healthy individual
BRCA2	MANE	NM_000059.4:c.2838T>G	NP_000050.3:p.(Asp946Glu)	NC_000013.10:g.32911330T>G	13	32911330	T	G	NC_000013.11:g.32337193T>G	13	32337193	T	G	healthy individual
BRCA2	MANE	NM_000059.4:c.2920G>A	NP_000050.3:p.(Asp974Asn)	NC_000013.10:g.32911412G>A	13	32911412	G	A	NC_000013.11:g.32337275G>A	13	32337275	G	A	healthy individual
BRCA2	MANE	NM_000059.4:c.2946A>G	NP_000050.3:p.(Ile982Met)	NC_000013.10:g.32911438A>G	13	32911438	A	G	NC_000013.11:g.32337301A>G	13	32337301	A	G	BRCAness-related cancer	PDAC
BRCA2	MANE	NM_000059.4:c.2988C>T	NP_000050.3:p.(Leu996=)	NC_000013.10:g.32911480C>T	13	32911480	C	T	NC_000013.11:g.32337343C>T	13	32337343	C	T	BRCAness-related cancer	PDAC
BRCA2	MANE	NM_000059.4:c.3220A>T	NP_000050.3:p.(Ser1074Cys)	NC_000013.10:g.32911712A>T	13	32911712	A	T	NC_000013.11:g.32337575A>T	13	32337575	A	T	healthy individual
BRCA2	MANE	NM_000059.4:c.3256A>G	NP_000050.3:p.(Ile1086Val)	NC_000013.10:g.32911748A>G	13	32911748	A	G	NC_000013.11:g.32337611A>G	13	32337611	A	G	BRCAness-related cancer	TNBC
BRCA2	MANE	NM_000059.4:c.353G>A	NP_000050.3:p.(Arg118His)	NC_000013.10:g.32899249G>A	13	32899249	G	A	NC_000013.11:g.32325112G>A	13	32325112	G	A	healthy individual
BRCA2	MANE	NM_000059.4:c.3569G>A	NP_000050.3:p.(Arg1190Gln)	NC_000013.10:g.32912061G>A	13	32912061	G	A	NC_000013.11:g.32337924G>A	13	32337924	G	A	healthy individual
BRCA2	MANE	NM_000059.4:c.3569G>C	NP_000050.3:p.(Arg1190Pro)	NC_000013.10:g.32912061G>C	13	32912061	G	C	NC_000013.11:g.32337924G>C	13	32337924	G	C	BRCAness-related cancer	PDAC
BRCA2	MANE	NM_000059.4:c.356C>T	NP_000050.3:p.(Thr119Ile)	NC_000013.10:g.32899252C>T	13	32899252	C	T	NC_000013.11:g.32325115C>T	13	32325115	C	T	healthy individual
BRCA2	MANE	NM_000059.4:c.3590A>G	NP_000050.3:p.(Lys1197Arg)	NC_000013.10:g.32912082A>G	13	32912082	A	G	NC_000013.11:g.32337945A>G	13	32337945	A	G	healthy individual
BRCA2	MANE	NM_000059.4:c.3731T>C	NP_000050.3:p.(Ile1244Thr)	NC_000013.10:g.32912223T>C	13	32912223	T	C	NC_000013.11:g.32338086T>C	13	32338086	T	C	healthy individual
BRCA2	MANE	NM_000059.4:c.3799G>T	NP_000050.3:p.(Asp1267Tyr)	NC_000013.10:g.32912291G>T	13	32912291	G	T	NC_000013.11:g.32338154G>T	13	32338154	G	T	healthy individual
BRCA2	MANE	NM_000059.4:c.3863A>G	NP_000050.3:p.(Asn1288Ser)	NC_000013.10:g.32912355A>G	13	32912355	A	G	NC_000013.11:g.32338218A>G	13	32338218	A	G	healthy individual
BRCA2	MANE	NM_000059.4:c.3904A>G	NP_000050.3:p.(Thr1302Ala)	NC_000013.10:g.32912396A>G	13	32912396	A	G	NC_000013.11:g.32338259A>G	13	32338259	A	G	healthy individual
BRCA2	MANE	NM_000059.4:c.3957T>G	NP_000050.3:p.(Asn1319Lys)	NC_000013.10:g.32912449T>G	13	32912449	T	G	NC_000013.11:g.32338312T>G	13	32338312	T	G	BRCAness-related cancer	TNBC
BRCA2	MANE	NM_000059.4:c.3969A>G	NP_000050.3:p.(Lys1323=)	NC_000013.10:g.32912461A>G	13	32912461	A	G	NC_000013.11:g.32338324A>G	13	32338324	A	G	BRCAness-related cancer	mCRPC
BRCA2	MANE	NM_000059.4:c.3985A>G	NP_000050.3:p.(Arg1329Gly)	NC_000013.10:g.32912477A>G	13	32912477	A	G	NC_000013.11:g.32338340A>G	13	32338340	A	G	healthy individual
BRCA2	MANE	NM_000059.4:c.-40+29G>C	NP_000050.3:p.?	NC_000013.10:g.32889833G>C	13	32889833	G	C	NC_000013.11:g.32315696G>C	13	32315696	G	C	healthy individual
BRCA2	MANE	NM_000059.4:c.4076C>T	NP_000050.3:p.(Thr1359Ile)	NC_000013.10:g.32912568C>T	13	32912568	C	T	NC_000013.11:g.32338431C>T	13	32338431	C	T	healthy individual
BRCA2	MANE	NM_000059.4:c.425+44T>G	NP_000050.3:p.?	NC_000013.10:g.32899365T>G	13	32899365	T	G	NC_000013.11:g.32325228T>G	13	32325228	T	G	healthy individual
BRCA2	MANE	NM_000059.4:c.4391C>G	NP_000050.3:p.(Ser1464Cys)	NC_000013.10:g.32912883C>G	13	32912883	C	G	NC_000013.11:g.32338746C>G	13	32338746	C	G	healthy individual
BRCA2	MANE	NM_000059.4:c.4429A>T	NP_000050.3:p.(Ile1477Phe)	NC_000013.10:g.32912921A>T	13	32912921	A	T	NC_000013.11:g.32338784A>T	13	32338784	A	T	healthy individual
BRCA2	MANE	NM_000059.4:c.4566G>A	NP_000050.3:p.(Leu1522=)	NC_000013.10:g.32913058G>A	13	32913058	G	A	NC_000013.11:g.32338921G>A	13	32338921	G	A	healthy individual
BRCA2	MANE	NM_000059.4:c.4588A>G	NP_000050.3:p.(Lys1530Glu)	NC_000013.10:g.32913080A>G	13	32913080	A	G	NC_000013.11:g.32338943A>G	13	32338943	A	G	healthy individual
BRCA2	MANE	NM_000059.4:c.478G>T	NP_000050.3:p.(Val160Leu)	NC_000013.10:g.32900381G>T	13	32900381	G	T	NC_000013.11:g.32326244G>T	13	32326244	G	T	healthy individual
BRCA2	MANE	NM_000059.4:c.4795A>T	NP_000050.3:p.(Asn1599Tyr)	NC_000013.10:g.32913287A>T	13	32913287	A	T	NC_000013.11:g.32339150A>T	13	32339150	A	T	BRCAness-related cancer	PDAC
BRCA2	MANE	NM_000059.4:c.4798A>G	NP_000050.3:p.(Asn1600Asp)	NC_000013.10:g.32913290A>G	13	32913290	A	G	NC_000013.11:g.32339153A>G	13	32339153	A	G	healthy individual
BRCA2	MANE	NM_000059.4:c.4876A>C	NP_000050.3:p.(Asn1626His)	NC_000013.10:g.32913368A>C	13	32913368	A	C	NC_000013.11:g.32339231A>C	13	32339231	A	C	healthy individual
BRCA2	MANE	NM_000059.4:c.517-15T>C	NP_000050.3:p.?	NC_000013.10:g.32900621T>C	13	32900621	T	C	NC_000013.11:g.32326484T>C	13	32326484	T	C	BRCAness-related cancer	PDAC
BRCA2	MANE	NM_000059.4:c.5200G>A	NP_000050.3:p.(Glu1734Lys)	NC_000013.10:g.32913692G>A	13	32913692	G	A	NC_000013.11:g.32339555G>A	13	32339555	G	A	healthy individual
BRCA2	MANE	NM_000059.4:c.5218_5223del	NP_000050.3:p.(Leu1740_Ser1741del)	NC_000013.10:g.32913710_32913715del	13	32913708	ATTTAAG	A	NC_000013.11:g.32339573_32339578del	13	32339571	ATTTAAG	A	healthy individual
BRCA2	MANE	NM_000059.4:c.5320C>T	NP_000050.3:p.(Pro1774Ser)	NC_000013.10:g.32913812C>T	13	32913812	C	T	NC_000013.11:g.32339675C>T	13	32339675	C	T	healthy individual
BRCA2	MANE	NM_000059.4:c.5450C>T	NP_000050.3:p.(Ser1817Phe)	NC_000013.10:g.32913942C>T	13	32913942	C	T	NC_000013.11:g.32339805C>T	13	32339805	C	T	healthy individual
BRCA2	MANE	NM_000059.4:c.5458T>A	NP_000050.3:p.(Cys1820Ser)	NC_000013.10:g.32913950T>A	13	32913950	T	A	NC_000013.11:g.32339813T>A	13	32339813	T	A	BRCAness-related cancer	PDAC
BRCA2	MANE	NM_000059.4:c.5487G>T	NP_000050.3:p.(Leu1829Phe)	NC_000013.10:g.32913979G>T	13	32913979	G	T	NC_000013.11:g.32339842G>T	13	32339842	G	T	healthy individual
BRCA2	MANE	NM_000059.4:c.548G>T	NP_000050.3:p.(Ser183Ile)	NC_000013.10:g.32900667G>T	13	32900667	G	T	NC_000013.11:g.32326530G>T	13	32326530	G	T	healthy individual
BRCA2	MANE	NM_000059.4:c.5491A>G	NP_000050.3:p.(Ile1831Val)	NC_000013.10:g.32913983A>G	13	32913983	A	G	NC_000013.11:g.32339846A>G	13	32339846	A	G	healthy individual
BRCA2	MANE	NM_000059.4:c.5495C>A	NP_000050.3:p.(Ser1832Tyr)	NC_000013.10:g.32913987C>A	13	32913987	C	A	NC_000013.11:g.32339850C>A	13	32339850	C	A	healthy individual
BRCA2	MANE	NM_000059.4:c.5590G>A	NP_000050.3:p.(Asp1864Asn)	NC_000013.10:g.32914082G>A	13	32914082	G	A	NC_000013.11:g.32339945G>A	13	32339945	G	A	healthy individual
BRCA2	MANE	NM_000059.4:c.5595A>G	NP_000050.3:p.(Ile1865Met)	NC_000013.10:g.32914087A>G	13	32914087	A	G	NC_000013.11:g.32339950A>G	13	32339950	A	G	healthy individual
BRCA2	MANE	NM_000059.4:c.5629A>G	NP_000050.3:p.(Asn1877Asp)	NC_000013.10:g.32914121A>G	13	32914121	A	G	NC_000013.11:g.32339984A>G	13	32339984	A	G	healthy individual
BRCA2	MANE	NM_000059.4:c.5660C>T	NP_000050.3:p.(Thr1887Met)	NC_000013.10:g.32914152C>T	13	32914152	C	T	NC_000013.11:g.32340015C>T	13	32340015	C	T	healthy individual
BRCA2	MANE	NM_000059.4:c.5683G>A	NP_000050.3:p.(Glu1895Lys)	NC_000013.10:g.32914175G>A	13	32914175	G	A	NC_000013.11:g.32340038G>A	13	32340038	G	A	healthy individual
BRCA2	MANE	NM_000059.4:c.5689T>C	NP_000050.3:p.(Leu1897=)	NC_000013.10:g.32914181T>C	13	32914181	T	C	NC_000013.11:g.32340044T>C	13	32340044	T	C	BRCAness-related cancer	PDAC
BRCA2	MANE	NM_000059.4:c.5693A>G	NP_000050.3:p.(Asp1898Gly)	NC_000013.10:g.32914185A>G	13	32914185	A	G	NC_000013.11:g.32340048A>G	13	32340048	A	G	healthy individual
BRCA2	MANE	NM_000059.4:c.572A>T	NP_000050.3:p.(Asp191Val)	NC_000013.10:g.32900691A>T	13	32900691	A	T	NC_000013.11:g.32326554A>T	13	32326554	A	T	healthy individual
BRCA2	MANE	NM_000059.4:c.5741G>T	NP_000050.3:p.(Ser1914Ile)	NC_000013.10:g.32914233G>T	13	32914233	G	T	NC_000013.11:g.32340096G>T	13	32340096	G	T	healthy individual
BRCA2	MANE	NM_000059.4:c.5836T>C	NP_000050.3:p.(Ser1946Pro)	NC_000013.10:g.32914328T>C	13	32914328	T	C	NC_000013.11:g.32340191T>C	13	32340191	T	C	BRCAness-related cancer & healthy individual	TNBC
BRCA2	MANE	NM_000059.4:c.6123C>T	NP_000050.3:p.(Ser2041=)	NC_000013.10:g.32914615C>T	13	32914615	C	T	NC_000013.11:g.32340478C>T	13	32340478	C	T	healthy individual
BRCA2	MANE	NM_000059.4:c.6148G>A	NP_000050.3:p.(Val2050Ile)	NC_000013.10:g.32914640G>A	13	32914640	G	A	NC_000013.11:g.32340503G>A	13	32340503	G	A	healthy individual
BRCA2	MANE	NM_000059.4:c.6165C>G	NP_000050.3:p.(Phe2055Leu)	NC_000013.10:g.32914657C>G	13	32914657	C	G	NC_000013.11:g.32340520C>G	13	32340520	C	G	BRCAness-related cancer	TNBC
BRCA2	MANE	NM_000059.4:c.6448A>C	NP_000050.3:p.(Lys2150Gln)	NC_000013.10:g.32914940A>C	13	32914940	A	C	NC_000013.11:g.32340803A>C	13	32340803	A	C	healthy individual
BRCA2	MANE	NM_000059.4:c.6638C>T	NP_000050.3:p.(Ser2213Phe)	NC_000013.10:g.32915130C>T	13	32915130	C	T	NC_000013.11:g.32340993C>T	13	32340993	C	T	healthy individual
BRCA2	MANE	NM_000059.4:c.6872A>G	NP_000050.3:p.(Asn2291Ser)	NC_000013.10:g.32918725A>G	13	32918725	A	G	NC_000013.11:g.32344588A>G	13	32344588	A	G	healthy individual
BRCA2	MANE	NM_000059.4:c.693C>T	NP_000050.3:p.(Ser231=)	NC_000013.10:g.32905067C>T	13	32905067	C	T	NC_000013.11:g.32330930C>T	13	32330930	C	T	healthy individual
BRCA2	MANE	NM_000059.4:c.7033C>G	NP_000050.3:p.(Gln2345Glu)	NC_000013.10:g.32929023C>G	13	32929023	C	G	NC_000013.11:g.32354886C>G	13	32354886	C	G	healthy individual
BRCA2	MANE	NM_000059.4:c.7082A>T	NP_000050.3:p.(His2361Leu)	NC_000013.10:g.32929072A>T	13	32929072	A	T	NC_000013.11:g.32354935A>T	13	32354935	A	T	BRCAness-related cancer	PDAC
BRCA2	MANE	NM_000059.4:c.7088A>G	NP_000050.3:p.(Tyr2363Cys)	NC_000013.10:g.32929078A>G	13	32929078	A	G	NC_000013.11:g.32354941A>G	13	32354941	A	G	BRCAness-related cancer & healthy individual	PDAC
BRCA2	MANE	NM_000059.4:c.7298A>G	NP_000050.3:p.(Gln2433Arg)	NC_000013.10:g.32929288A>G	13	32929288	A	G	NC_000013.11:g.32355151A>G	13	32355151	A	G	healthy individual
BRCA2	MANE	NM_000059.4:c.7312G>A	NP_000050.3:p.(Asp2438Asn)	NC_000013.10:g.32929302G>A	13	32929302	G	A	NC_000013.11:g.32355165G>A	13	32355165	G	A	BRCAness-related cancer	PDAC
BRCA2	MANE	NM_000059.4:c.7540A>G	NP_000050.3:p.(Lys2514Glu)	NC_000013.10:g.32930669A>G	13	32930669	A	G	NC_000013.11:g.32356532A>G	13	32356532	A	G	healthy individual
BRCA2	MANE	NM_000059.4:c.7907G>A	NP_000050.3:p.(Cys2636Tyr)	NC_000013.10:g.32936761G>A	13	32936761	G	A	NC_000013.11:g.32362624G>A	13	32362624	G	A	healthy individual
BRCA2	MANE	NM_000059.4:c.8092G>A	NP_000050.3:p.(Ala2698Thr)	NC_000013.10:g.32937431G>A	13	32937431	G	A	NC_000013.11:g.32363294G>A	13	32363294	G	A	healthy individual
BRCA2	MANE	NM_000059.4:c.8165C>T	NP_000050.3:p.(Thr2722Ile)	NC_000013.10:g.32937504C>T	13	32937504	C	T	NC_000013.11:g.32363367C>T	13	32363367	C	T	healthy individual
BRCA2	MANE	NM_000059.4:c.8356G>A	NP_000050.3:p.(Ala2786Thr)	NC_000013.10:g.32944563G>A	13	32944563	G	A	NC_000013.11:g.32370426G>A	13	32370426	G	A	healthy individual
BRCA2	MANE	NM_000059.4:c.8437_8439del	NP_000050.3:p.(Gly2813del)	NC_000013.10:g.32944644_32944646del	13	32944640	TGGA	T	NC_000013.11:g.32370507_32370509del	13	32370503	TGGA	T	healthy individual
BRCA2	MANE	NM_000059.4:c.850G>A	NP_000050.3:p.(Gly284Arg)	NC_000013.10:g.32906465G>A	13	32906465	G	A	NC_000013.11:g.32332328G>A	13	32332328	G	A	BRCAness-related cancer	PDAC
BRCA2	MANE	NM_000059.4:c.8586A>G	NP_000050.3:p.(Leu2862=)	NC_000013.10:g.32945191A>G	13	32945191	A	G	NC_000013.11:g.32371054A>G	13	32371054	A	G	healthy individual
BRCA2	MANE	NM_000059.4:c.8602A>G	NP_000050.3:p.(Lys2868Glu)	NC_000013.10:g.32945207A>G	13	32945207	A	G	NC_000013.11:g.32371070A>G	13	32371070	A	G	healthy individual
BRCA2	MANE	NM_000059.4:c.8686C>T	NP_000050.3:p.(Arg2896Cys)	NC_000013.10:g.32950860C>T	13	32950860	C	T	NC_000013.11:g.32376723C>T	13	32376723	C	T	healthy individual
BRCA2	MANE	NM_000059.4:c.8818A>G	NP_000050.3:p.(Lys2940Glu)	NC_000013.10:g.32953517A>G	13	32953517	A	G	NC_000013.11:g.32379380A>G	13	32379380	A	G	healthy individual
BRCA2	MANE	NM_000059.4:c.8881G>C	NP_000050.3:p.(Gly2961Arg)	NC_000013.10:g.32953580G>C	13	32953580	G	C	NC_000013.11:g.32379443G>C	13	32379443	G	C	healthy individual
BRCA2	MANE	NM_000059.4:c.8971C>T	NP_000050.3:p.(Arg2991Cys)	NC_000013.10:g.32953904C>T	13	32953904	C	T	NC_000013.11:g.32379767C>T	13	32379767	C	T	BRCAness-related cancer	PDAC
BRCA2	MANE	NM_000059.4:c.9019A>G	NP_000050.3:p.(Arg3007Gly)	NC_000013.10:g.32953952A>G	13	32953952	A	G	NC_000013.11:g.32379815A>G	13	32379815	A	G	healthy individual
BRCA2	MANE	NM_000059.4:c.9069T>A	NP_000050.3:p.(Ala3023=)	NC_000013.10:g.32954002T>A	13	32954002	T	A	NC_000013.11:g.32379865T>A	13	32379865	T	A	healthy individual
BRCA2	MANE	NM_000059.4:c.9106C>G	NP_000050.3:p.(Gln3036Glu)	NC_000013.10:g.32954039C>G	13	32954039	C	G	NC_000013.11:g.32379902C>G	13	32379902	C	G	healthy individual
BRCA2	MANE	NM_000059.4:c.9256+27T>A	NP_000050.3:p.?	NC_000013.10:g.32954309T>A	13	32954309	T	A	NC_000013.11:g.32380172T>A	13	32380172	T	A	healthy individual
BRCA2	MANE	NM_000059.4:c.9275A>G	NP_000050.3:p.(Tyr3092Cys)	NC_000013.10:g.32968844A>G	13	32968844	A	G	NC_000013.11:g.32394707A>G	13	32394707	A	G	BRCAness-related cancer	mCRPC
BRCA2	MANE	NM_000059.4:c.9683G>A	NP_000050.3:p.(Ser3228Asn)	NC_000013.10:g.32972333G>A	13	32972333	G	A	NC_000013.11:g.32398196G>A	13	32398196	G	A	BRCAness-related cancer	mCRPC
BRCA2	MANE	NM_000059.4:c.9730G>T	NP_000050.3:p.(Val3244Phe)	NC_000013.10:g.32972380G>T	13	32972380	G	T	NC_000013.11:g.32398243G>T	13	32398243	G	T	BRCAness-related cancer & healthy individual	PDAC
BRCA2	MANE	NM_000059.4:c.9751A>G	NP_000050.3:p.(Lys3251Glu)	NC_000013.10:g.32972401A>G	13	32972401	A	G	NC_000013.11:g.32398264A>G	13	32398264	A	G	healthy individual
BRCA2	MANE	NM_000059.4:c.992A>G	NP_000050.3:p.(Lys331Arg)	NC_000013.10:g.32906607A>G	13	32906607	A	G	NC_000013.11:g.32332470A>G	13	32332470	A	G	healthy individual
BRCA2	MANE	NM_000059.4:c.9934A>G	NP_000050.3:p.(Ile3312Val)	NC_000013.10:g.32972584A>G	13	32972584	A	G	NC_000013.11:g.32398447A>G	13	32398447	A	G	BRCAness-related cancer & healthy individual	PDAC
